# Supplementary material for: Genome-wide prediction of pathogenic gain- and loss-of-function variants from ensemble learning of a diverse feature set
Source: Genome Med. 2023 Nov 30;15:103. doi: 10.1186/s13073-023-01261-9 (PMC10688473; doi:10.1186/s13073-023-01261-9)
Supplement: Supplementary file 1 — Additional file 1: Table S1. Number of variants per class in complete, training, and testing datasets. Table S2. Description of features used for LoGoFunc’s development. Table S3. Fisher's exact test results comparing the GOF, LOF, and neutral variants across protein features. Table S4. Odds ratios and log odds ratios comparing the GOF, LOF, and neutral variants across protein features. Table S5. Fisher's exact test results comparing the GOF and LOF variants across protein features. Table S6. Odds ratios and log odds ratios comparing the GOF and LOF variants across protein features. Table S7. GOF, LOF, and neutral prediction 95% confidence intervals per gene. Table S8. Feature importance values for features used to train LoGoFunc. Table S9. PheWAS using predicted GOF and LOF missense variants in the BioMe BioBank cohort. Table S10. Replicated PheWas results on an independent BioMe WES cohort. [file 13073_2023_1261_MOESM1_ESM.xlsx]

## Sheet: Table S1
# LOF variants (total)	# GOF variants (total)	# neutral variants (total)	# LOF variants (training)	# GOF variants (training)	# neutral variants (training)	# LOF variants (testing)	# GOF variants (training)	# neutral variants (training)
13524	1492	13361	12184	1340	12022	1340	152	1339

## Sheet: Table S2
Feature	Description	Source
BIOTYPE	Biotype of transcript or regulatory feature.	https://useast.ensembl.org/info/docs/tools/vep/index.html
CADD	CADD score	https://useast.ensembl.org/info/docs/tools/vep/index.html
BLOSUM62	Amino acid substitution score from the BLOSUM 62 matrix.	https://useast.ensembl.org/info/docs/tools/vep/index.html
Conservation	GERP scores from the EPO 35 way mammalian alignment.	https://useast.ensembl.org/info/docs/tools/vep/index.html
ProteinLengthChange	Change in protein length as a result of variant.	https://useast.ensembl.org/info/docs/tools/vep/index.html
MaxEntScan_alt	Splice affect score for the alternate AA.	https://useast.ensembl.org/info/docs/tools/vep/index.html
MaxEntScan_diff	Difference of alt and ref splicing scores.	https://useast.ensembl.org/info/docs/tools/vep/index.html
MaxEntScan_ref	Splice affect score for the reference AA.	https://useast.ensembl.org/info/docs/tools/vep/index.html
TSSDistance	The distance from the transcription start site for upstream variants	https://useast.ensembl.org/info/docs/tools/vep/index.html
ada_score	dbscSNV adaboost meta-predictor for spice-altering variants.	https://useast.ensembl.org/info/docs/tools/vep/index.html
rf_score	dbscSNV randomforest meta-predictor for spice-altering variants.	https://useast.ensembl.org/info/docs/tools/vep/index.html
1000Gp3_AF	1000 genomes project allele frequency – all.	https://useast.ensembl.org/info/docs/tools/vep/index.html
FATHMM_score	FATHMM score.	https://useast.ensembl.org/info/docs/tools/vep/index.html
GERP++ NR	GERP++ neutral rate.	https://useast.ensembl.org/info/docs/tools/vep/index.html
GERP++ RS	GERP++ RS value.	https://useast.ensembl.org/info/docs/tools/vep/index.html
GM12878_fitCons_score	fitCons score based on cell type GM12878.	https://useast.ensembl.org/info/docs/tools/vep/index.html
GenoCanyon_score	Prediction of the functional potential at each nucleotide	https://useast.ensembl.org/info/docs/tools/vep/index.html
H1_hESC_fitCons_score	fitCons score based on cell type H1_hESC.	https://useast.ensembl.org/info/docs/tools/vep/index.html
HUVEC_fitCons_score	fitCons score based on cell type HUVEC.	https://useast.ensembl.org/info/docs/tools/vep/index.html
LINSIGHT	LINSIGHT score.	https://useast.ensembl.org/info/docs/tools/vep/index.html
LIST_S2_score	LIST-S2 score.	https://useast.ensembl.org/info/docs/tools/vep/index.html
LRT_score	LRT score.	https://useast.ensembl.org/info/docs/tools/vep/index.html
M_CAP_score	M-CAP score.	https://useast.ensembl.org/info/docs/tools/vep/index.html
MPC_score	MPC score.	https://useast.ensembl.org/info/docs/tools/vep/index.html
MVP_score	MVP score.	https://useast.ensembl.org/info/docs/tools/vep/index.html
MutationAssessor_score	Mutation Assessor score.	https://useast.ensembl.org/info/docs/tools/vep/index.html
MutationTaster_score	Mutation Taster score.	https://useast.ensembl.org/info/docs/tools/vep/index.html
PROVEAN_score	PROVEAN score.	https://useast.ensembl.org/info/docs/tools/vep/index.html
SiPhy_29way_logOdds	SiPhy score based on 29 mammals genomes.	https://useast.ensembl.org/info/docs/tools/vep/index.html
UK10K_AF	UK10K allele frequency.	https://useast.ensembl.org/info/docs/tools/vep/index.html
VEST4_score	VEST4 score.	https://useast.ensembl.org/info/docs/tools/vep/index.html
fathmm_MKL_coding_score	FATHMM-MKL score.	https://useast.ensembl.org/info/docs/tools/vep/index.html
fathmm_XF_coding_score	FATHMM-XF score.	https://useast.ensembl.org/info/docs/tools/vep/index.html
integrated_fitCons_score	fitCons score based on three cell types.	https://useast.ensembl.org/info/docs/tools/vep/index.html
phastCons100way_vertebrate	Conservation score based on multiple alignments of 100 vertebrate genomes including human.	https://useast.ensembl.org/info/docs/tools/vep/index.html
phastCons17way_primate	Conservation score based on multiple alignments of 17 primate genomes including human.	https://useast.ensembl.org/info/docs/tools/vep/index.html
phastCons30way_mammalian	Conservation score based on multiple alignments of 30 mammalian genomes including human.	https://useast.ensembl.org/info/docs/tools/vep/index.html
phyloP100way_vertebrate	Conservation score based on multiple alignments of 100 vertebrate genomes including human.	https://useast.ensembl.org/info/docs/tools/vep/index.html
phyloP17way_primate	Conservation score based on multiple alignments of 17 primate genomes including human.	https://useast.ensembl.org/info/docs/tools/vep/index.html
phyloP30way_mammalian	Conservation score based on multiple alignments of 30 mammalian genomes including human.	https://useast.ensembl.org/info/docs/tools/vep/index.html
NMD	Prediction indicating stop_gained variant allowing for transcript escape of nonsense-mediated mRNA decay	https://useast.ensembl.org/info/docs/tools/vep/index.html
GDI	The accumulated mutational damage of each human gene in healthy human population.	http://pec630.rockefeller.edu:8080/GDI/
MSC_95CI	The lower boundary of the 95% confidence interval generated by CADD for a gene.	http://lab.rockefeller.edu/casanova/MSC
rel_cDNA_pos	cDNA position / cDNA length * 10.
rel_CDS_pos	CDS position / CDS length * 10.
rel_prot_pos	Protein position / Protein length * 10.
Selective_pressure	Selective evolutionary pressure acting on a gene estimated by the McDonald–Kreitman neutrality index at the population level.	https://doi.org/10.1073/pnas.1518646112
Clarks_distance	Estimate of the amino acid composition complexity of each protein.	https://doi.org/10.1073/pnas.1518646112
CDS_len	Coding sequence length.	https://doi.org/10.1073/pnas.1518646112
Number_of_paralogs	Number of paralogs for a gene.	http://useast.ensembl.org/biomart/martview/
denovo_Zscore	Estimate of the rate of de novo mutation per gene and whether a given gene contains more de novo mutations than expected by chance alone.	https://doi.org/10.1038/ng.3050
RVIS	Ranking of genes by whether they have more or less common functional genetic variation relative to the genome wide expectation given the amount of apparently neutral variation for the gene.	http://genic-intolerance.org
Indispensability_score	Estimates gene essentiality on the basis of a gene’s network and evolutionary properties.	https://doi.org/10.1371/journal.pcbi.1002886
Protein_dom	Pfam or interpro domain.	http://useast.ensembl.org/biomart/martview/
RSA	Relative solvent accessibility.	https://services.healthtech.dtu.dk/software.php#
ASA	Absolute solvent accessibility.	https://services.healthtech.dtu.dk/software.php#
RSA_Zfit	Reliability of the RSA prediction.	https://services.healthtech.dtu.dk/software.php#
Phosphorylation	PTM.	http://dbptm.mbc.nctu.edu.tw
Acetylation	PTM.	http://dbptm.mbc.nctu.edu.tw
Methylation	PTM.	http://dbptm.mbc.nctu.edu.tw
Ubiquitination	PTM.	http://dbptm.mbc.nctu.edu.tw
Glycosylation	PTM.	http://dbptm.mbc.nctu.edu.tw
PTM	1 if residue has any PTM, else 0.	http://dbptm.mbc.nctu.edu.tw
Consequence_first	First reported consequence from VEP.	https://useast.ensembl.org/info/docs/tools/vep/index.html
Condel_score	Condel score.	https://useast.ensembl.org/info/docs/tools/vep/index.html
SIFT_score	SIFT score.	https://useast.ensembl.org/info/docs/tools/vep/index.html
NearestExonJB_distance	Distance to nearest exon junction boundary within 10,000 bps.	https://useast.ensembl.org/info/docs/tools/vep/index.html
NearestExonJB_len	Length of the nearest exon within 10,000 bps.	https://useast.ensembl.org/info/docs/tools/vep/index.html
AF_dssp_secondary_structure	Secondary structure characterization of AlphaFold models from DSSP.
AF_Relative_ASA	Relative solvent accessibility calculated with DSSP on AlphaFold models.
IUPRED2	Disordered protein region prediction.	https://iupred2a.elte.hu/download_new
ANCHOR2	Disordered binding region prediction.	https://iupred2a.elte.hu/download_new
A3D_SCORE	Aggrescan3D score calculated on AlphaFold models.	http://biocomp.chem.uw.edu.pl/A3D2/hproteome
n_contacts	The number of residue contacts calculated on AlphaFold models.
distance_com	The residue distance from the protein center of mass calculated from AlphaFold models.
concavity_score	Predicted ligand-binding sites calculated on AlphaFold models.	https://compbio.cs.princeton.edu/concavity/
S_DDG[SEQ]	DDGun delta-delta G predictions from sequence.	https://github.com/biofold/ddgun
STABILITY[SEQ]	Categorical DDGun delta-delta g predictions from sequence.	https://github.com/biofold/ddgun
S_DDG[3D]	DDGun delta-delta G predictions from AlphaFold models.	https://github.com/biofold/ddgun
STABILITY[3D]	Categorical DDGun delta-delta g predictions from AlphaFold models.	https://github.com/biofold/ddgun
hgmd_mutcount	The number of HGMD variants proximal to a given residue in 3D space.
gnomsingle_mutcount	The number of single occurrence gnomAD variants proximal to a given residue in 3D space.
gnom_mutcount	The number of gnomAD variants proximal to a given residue in 3D space.
AF_confidence	The AlphaFold pLDDT value for the residue.
isHomomultimer	Indicated proteins which form homomultimers.	https://thebiogrid.org/
num_interactions	The number of unique protein interactors for a protein.	https://thebiogrid.org/
ppi_combined_0-63 (64 features in total)	64 dimensions summarizing the STRING PPI processed with node2vec.	https://stringdb-static.org/download/protein.links.full.v11.0/9606.protein.links.full.v11.0.txt.gz
s_het	Genome-wide distribution of selective effects for heterozygous PTVs.	https://www.biorxiv.org/highwire/filestream/20869/field_highwire_adjunct_files/0/075523-1.xlsx
DRNApredDNAscore_aa_window_3_prev	Mean prediction of DNA binding residues for 3 residue window before variant.	http://biomine.cs.vcu.edu/servers/DESCRIBEPROT/download_database/9606_database.json
DRNApredDNAscore_aa_window_8_prev	Mean prediction of DNA binding residues for 8 residue window before variant.	http://biomine.cs.vcu.edu/servers/DESCRIBEPROT/download_database/9606_database.json
DRNApredDNAscore_aa_window_15_prev	Mean prediction of DNA binding residues for 15 residue window before variant.	http://biomine.cs.vcu.edu/servers/DESCRIBEPROT/download_database/9606_database.json
DRNApredDNAscore_aa_window_3_next	Mean prediction of DNA binding residues for 3 residue window after variant.	http://biomine.cs.vcu.edu/servers/DESCRIBEPROT/download_database/9606_database.json
DRNApredDNAscore_aa_window_8_next	Mean prediction of DNA binding residues for 8 residue window after variant.	http://biomine.cs.vcu.edu/servers/DESCRIBEPROT/download_database/9606_database.json
DRNApredDNAscore_aa_window_15_next	Mean prediction of DNA binding residues for 15 residue window after variant.	http://biomine.cs.vcu.edu/servers/DESCRIBEPROT/download_database/9606_database.json
DRNApredDNAscore_aa	Prediction of DNA binding residues for the AA.	http://biomine.cs.vcu.edu/servers/DESCRIBEPROT/download_database/9606_database.json
ASAquick_normscore_aa_window_3_prev	Mean prediction of normalized protein accessible surface area for 3 residue window before variant.	http://biomine.cs.vcu.edu/servers/DESCRIBEPROT/download_database/9606_database.json
ASAquick_normscore_aa_window_8_prev	Mean prediction of normalized protein accessible surface area for 8 residue window before variant.	http://biomine.cs.vcu.edu/servers/DESCRIBEPROT/download_database/9606_database.json
ASAquick_normscore_aa_window_15_prev	Mean prediction of normalized protein accessible surface area for 15 residue window before variant.	http://biomine.cs.vcu.edu/servers/DESCRIBEPROT/download_database/9606_database.json
ASAquick_normscore_aa_window_3_next	Mean prediction of normalized protein accessible surface area for 3 residue window after variant.	http://biomine.cs.vcu.edu/servers/DESCRIBEPROT/download_database/9606_database.json
ASAquick_normscore_aa_window_8_next	Mean prediction of normalized protein accessible surface area for 8 residue window after variant.	http://biomine.cs.vcu.edu/servers/DESCRIBEPROT/download_database/9606_database.json
ASAquick_normscore_aa_window_15_next	Mean prediction of normalized protein accessible surface area for 15 residue window after variant.	http://biomine.cs.vcu.edu/servers/DESCRIBEPROT/download_database/9606_database.json
ASAquick_normscore_aa	Prediction of normalized protein accessible surface area for the AA.	http://biomine.cs.vcu.edu/servers/DESCRIBEPROT/download_database/9606_database.json
ASAquick_rawscore_aa_window_3_prev	Mean prediction of raw protein accessible surface area for 3 residue window before variant.	http://biomine.cs.vcu.edu/servers/DESCRIBEPROT/download_database/9606_database.json
ASAquick_rawscore_aa_window_8_prev	Mean prediction of raw protein accessible surface area for 8 residue window before variant.	http://biomine.cs.vcu.edu/servers/DESCRIBEPROT/download_database/9606_database.json
ASAquick_rawscore_aa_window_15_prev	Mean prediction of raw protein accessible surface area for 15 residue window before variant.	http://biomine.cs.vcu.edu/servers/DESCRIBEPROT/download_database/9606_database.json
ASAquick_rawscore_aa_window_3_next	Mean prediction of raw protein accessible surface area for 3 residue window after variant.	http://biomine.cs.vcu.edu/servers/DESCRIBEPROT/download_database/9606_database.json
ASAquick_rawscore_aa_window_8_next	Mean prediction of raw protein accessible surface area for 8 residue window after variant.	http://biomine.cs.vcu.edu/servers/DESCRIBEPROT/download_database/9606_database.json
ASAquick_rawscore_aa_window_15_next	Mean prediction of raw protein accessible surface area for 15 residue window after variant.	http://biomine.cs.vcu.edu/servers/DESCRIBEPROT/download_database/9606_database.json
ASAquick_rawscore_aa	Prediction of protein accessible surface area for the AA.	http://biomine.cs.vcu.edu/servers/DESCRIBEPROT/download_database/9606_database.json
DFLpredScore_aa_window_3_prev	Mean prediction of disordered flexible linker for 3 residue window before variant.	http://biomine.cs.vcu.edu/servers/DESCRIBEPROT/download_database/9606_database.json
DFLpredScore_aa_window_8_prev	Mean prediction of disordered flexible linker for 8 residue window before variant.	http://biomine.cs.vcu.edu/servers/DESCRIBEPROT/download_database/9606_database.json
DFLpredScore_aa_window_15_prev	Mean prediction of disordered flexible linker for 15 residue window before variant.	http://biomine.cs.vcu.edu/servers/DESCRIBEPROT/download_database/9606_database.json
DFLpredScore_aa_window_3_next	Mean prediction of disordered flexible linker for 3 residue window after variant.	http://biomine.cs.vcu.edu/servers/DESCRIBEPROT/download_database/9606_database.json
DFLpredScore_aa_window_8_next	Mean prediction of disordered flexible linker for 8 residue window after variant.	http://biomine.cs.vcu.edu/servers/DESCRIBEPROT/download_database/9606_database.json
DFLpredScore_aa_window_15_next	Mean prediction of disordered flexible linker for 15 residue window after variant.	http://biomine.cs.vcu.edu/servers/DESCRIBEPROT/download_database/9606_database.json
DFLpredScore_aa	Prediction of disordered flexible linker residues for the AA.	http://biomine.cs.vcu.edu/servers/DESCRIBEPROT/download_database/9606_database.json
DRNApredRNAscore_aa_window_3_prev	Mean prediction of RNA binding residues for 3 residue window before variant.	http://biomine.cs.vcu.edu/servers/DESCRIBEPROT/download_database/9606_database.json
DRNApredRNAscore_aa_window_8_prev	Mean prediction of RNA binding residues for 8 residue window before variant.	http://biomine.cs.vcu.edu/servers/DESCRIBEPROT/download_database/9606_database.json
DRNApredRNAscore_aa_window_15_prev	Mean prediction of RNA binding residues for 15 residue window before variant.	http://biomine.cs.vcu.edu/servers/DESCRIBEPROT/download_database/9606_database.json
DRNApredRNAscore_aa_window_3_next	Mean prediction of RNA binding residues for 3 residue window after variant.	http://biomine.cs.vcu.edu/servers/DESCRIBEPROT/download_database/9606_database.json
DRNApredRNAscore_aa_window_8_next	Mean prediction of RNA binding residues for 8 residue window after variant.	http://biomine.cs.vcu.edu/servers/DESCRIBEPROT/download_database/9606_database.json
DRNApredRNAscore_aa_window_15_next	Mean prediction of RNA binding residues for 15 residue window after variant.	http://biomine.cs.vcu.edu/servers/DESCRIBEPROT/download_database/9606_database.json
DRNApredRNAscore_aa	Prediction of RNA binding residues for the AA.	http://biomine.cs.vcu.edu/servers/DESCRIBEPROT/download_database/9606_database.json
DisoDNAscore_aa_window_3_prev	Mean prediction of disordered DNA binding residues for 3 residue window before variant.	http://biomine.cs.vcu.edu/servers/DESCRIBEPROT/download_database/9606_database.json
DisoDNAscore_aa_window_8_prev	Mean prediction of disordered DNA binding residues for 8 residue window before variant.	http://biomine.cs.vcu.edu/servers/DESCRIBEPROT/download_database/9606_database.json
DisoDNAscore_aa_window_15_prev	Mean prediction of disordered DNA binding residues for 15 residue window before variant.	http://biomine.cs.vcu.edu/servers/DESCRIBEPROT/download_database/9606_database.json
DisoDNAscore_aa_window_3_next	Mean prediction of disordered DNA binding residues for 3 residue window after variant.	http://biomine.cs.vcu.edu/servers/DESCRIBEPROT/download_database/9606_database.json
DisoDNAscore_aa_window_8_next	Mean prediction of disordered DNA binding residues for 8 residue window after variant.	http://biomine.cs.vcu.edu/servers/DESCRIBEPROT/download_database/9606_database.json
DisoDNAscore_aa_window_15_next	Mean prediction of disordered DNA binding residues for 15 residue window after variant.	http://biomine.cs.vcu.edu/servers/DESCRIBEPROT/download_database/9606_database.json
DisoDNAscore_aa	Prediction of disordered DNA binding residues for the AA.	http://biomine.cs.vcu.edu/servers/DESCRIBEPROT/download_database/9606_database.json
DisoPROscore_aa_window_3_prev	Mean prediction of disordered protein binding residues for 3 residue window before variant.	http://biomine.cs.vcu.edu/servers/DESCRIBEPROT/download_database/9606_database.json
DisoPROscore_aa_window_8_prev	Mean prediction of disordered protein binding residues for 8 residue window before variant.	http://biomine.cs.vcu.edu/servers/DESCRIBEPROT/download_database/9606_database.json
DisoPROscore_aa_window_15_prev	Mean prediction of disordered protein binding residues for 15 residue window before variant.	http://biomine.cs.vcu.edu/servers/DESCRIBEPROT/download_database/9606_database.json
DisoPROscore_aa_window_3_next	Mean prediction of disordered protein binding residues for 3 residue window after variant.	http://biomine.cs.vcu.edu/servers/DESCRIBEPROT/download_database/9606_database.json
DisoPROscore_aa_window_8_next	Mean prediction of disordered protein binding residues for 8 residue window after variant.	http://biomine.cs.vcu.edu/servers/DESCRIBEPROT/download_database/9606_database.json
DisoPROscore_aa_window_15_next	Mean prediction of disordered protein binding residues for 15 residue window after variant.	http://biomine.cs.vcu.edu/servers/DESCRIBEPROT/download_database/9606_database.json
DisoPROscore_aa	Prediction of disordered protein binding residues for the AA.	http://biomine.cs.vcu.edu/servers/DESCRIBEPROT/download_database/9606_database.json
DisoRNAscore_aa_window_3_prev	Mean prediction of disordered RNA binding residues for 3 residue window before variant.	http://biomine.cs.vcu.edu/servers/DESCRIBEPROT/download_database/9606_database.json
DisoRNAscore_aa_window_8_prev	Mean prediction of disordered RNA binding residues for 8 residue window before variant.	http://biomine.cs.vcu.edu/servers/DESCRIBEPROT/download_database/9606_database.json
DisoRNAscore_aa_window_15_prev	Mean prediction of disordered RNA binding residues for 15 residue window before variant.	http://biomine.cs.vcu.edu/servers/DESCRIBEPROT/download_database/9606_database.json
DisoRNAscore_aa_window_3_next	Mean prediction of disordered RNA binding residues for 3 residue window after variant.	http://biomine.cs.vcu.edu/servers/DESCRIBEPROT/download_database/9606_database.json
DisoRNAscore_aa_window_8_next	Mean prediction of disordered RNA binding residues for 8 residue window after variant.	http://biomine.cs.vcu.edu/servers/DESCRIBEPROT/download_database/9606_database.json
DisoRNAscore_aa_window_15_next	Mean prediction of disordered RNA binding residues for 15 residue window after variant.	http://biomine.cs.vcu.edu/servers/DESCRIBEPROT/download_database/9606_database.json
DisoRNAscore_aa	Prediction of disordered RNA binding residues for the AA.	http://biomine.cs.vcu.edu/servers/DESCRIBEPROT/download_database/9606_database.json
MMseq2_conservation_level_aa_window_3_prev	MMseq2 based conservation score for 3 residue window before variant.	http://biomine.cs.vcu.edu/servers/DESCRIBEPROT/download_database/9606_database.json
MMseq2_conservation_level_aa_window_8_prev	MMseq2 based conservation score for 8 residue window before variant.	http://biomine.cs.vcu.edu/servers/DESCRIBEPROT/download_database/9606_database.json
MMseq2_conservation_level_aa_window_15_prev	MMseq2 based conservation score for 15 residue window before variant.	http://biomine.cs.vcu.edu/servers/DESCRIBEPROT/download_database/9606_database.json
MMseq2_conservation_level_aa_window_3_next	MMseq2 based conservation score for 3 residue window after variant.	http://biomine.cs.vcu.edu/servers/DESCRIBEPROT/download_database/9606_database.json
MMseq2_conservation_level_aa_window_8_next	MMseq2 based conservation score for 8 residue window after variant.	http://biomine.cs.vcu.edu/servers/DESCRIBEPROT/download_database/9606_database.json
MMseq2_conservation_level_aa_window_15_next	MMseq2 based conservation score for 15 residue window after variant.	http://biomine.cs.vcu.edu/servers/DESCRIBEPROT/download_database/9606_database.json
MMseq2_conservation_level_aa	MMseq2 based conservation score binned to deciles for aa.	http://biomine.cs.vcu.edu/servers/DESCRIBEPROT/download_database/9606_database.json
MMseq2_conservation_score_aa_window_3_prev	MMseq2 based conservation score for 3 residue window before variant.	http://biomine.cs.vcu.edu/servers/DESCRIBEPROT/download_database/9606_database.json
MMseq2_conservation_score_aa_window_8_prev	MMseq2 based conservation score for 8 residue window before variant.	http://biomine.cs.vcu.edu/servers/DESCRIBEPROT/download_database/9606_database.json
MMseq2_conservation_score_aa_window_15_prev	MMseq2 based conservation score for 15 residue window before variant.	http://biomine.cs.vcu.edu/servers/DESCRIBEPROT/download_database/9606_database.json
MMseq2_conservation_score_aa_window_3_next	MMseq2 based conservation score for 3 residue window after variant.	http://biomine.cs.vcu.edu/servers/DESCRIBEPROT/download_database/9606_database.json
MMseq2_conservation_score_aa_window_8_next	MMseq2 based conservation score for 8 residue window after variant.	http://biomine.cs.vcu.edu/servers/DESCRIBEPROT/download_database/9606_database.json
MMseq2_conservation_score_aa_window_15_next	MMseq2 based conservation score for 15 residue window after variant.	http://biomine.cs.vcu.edu/servers/DESCRIBEPROT/download_database/9606_database.json
MMseq2_conservation_score_aa	MMseq2 based conservation score for aa.	http://biomine.cs.vcu.edu/servers/DESCRIBEPROT/download_database/9606_database.json
MoRFchibiScore_aa_window_3_prev	Mean prediction of MoRF regions for 3 residue window before variant.	http://biomine.cs.vcu.edu/servers/DESCRIBEPROT/download_database/9606_database.json
MoRFchibiScore_aa_window_8_prev	Mean prediction of MoRF regions for 8 residue window before variant.	http://biomine.cs.vcu.edu/servers/DESCRIBEPROT/download_database/9606_database.json
MoRFchibiScore_aa_window_15_prev	Mean prediction of MoRF regions for 15 residue window before variant.	http://biomine.cs.vcu.edu/servers/DESCRIBEPROT/download_database/9606_database.json
MoRFchibiScore_aa_window_3_next	Mean prediction of MoRF regions for 3 residue window after variant.	http://biomine.cs.vcu.edu/servers/DESCRIBEPROT/download_database/9606_database.json
MoRFchibiScore_aa_window_8_next	Mean prediction of MoRF regions for 8 residue window after variant.	http://biomine.cs.vcu.edu/servers/DESCRIBEPROT/download_database/9606_database.json
MoRFchibiScore_aa_window_15_next	Mean prediction of MoRF regions for 15 residue window after variant.	http://biomine.cs.vcu.edu/servers/DESCRIBEPROT/download_database/9606_database.json
MoRFchibiScore_aa	Prediction of MoRF regions for the AA.	http://biomine.cs.vcu.edu/servers/DESCRIBEPROT/download_database/9606_database.json
PSIPRED_helix_aa_window_3_prev	Mean prediction of protein helices for 3 residue window before variant.	http://biomine.cs.vcu.edu/servers/DESCRIBEPROT/download_database/9606_database.json
PSIPRED_helix_aa_window_8_prev	Mean prediction of protein helices for 8 residue window before variant.	http://biomine.cs.vcu.edu/servers/DESCRIBEPROT/download_database/9606_database.json
PSIPRED_helix_aa_window_15_prev	Mean prediction of protein helices for 15 residue window before variant.	http://biomine.cs.vcu.edu/servers/DESCRIBEPROT/download_database/9606_database.json
PSIPRED_helix_aa_window_3_next	Mean prediction of protein helices for 3 residue window after variant.	http://biomine.cs.vcu.edu/servers/DESCRIBEPROT/download_database/9606_database.json
PSIPRED_helix_aa_window_8_next	Mean prediction of protein helices for 8 residue window after variant.	http://biomine.cs.vcu.edu/servers/DESCRIBEPROT/download_database/9606_database.json
PSIPRED_helix_aa_window_15_next	Mean prediction of protein helices for 15 residue window after variant.	http://biomine.cs.vcu.edu/servers/DESCRIBEPROT/download_database/9606_database.json
PSIPRED_helix_aa	Prediction of protein helices for the AA.	http://biomine.cs.vcu.edu/servers/DESCRIBEPROT/download_database/9606_database.json
PSIPRED_strand_aa_window_3_prev	Mean prediction of protein strands for 3 residue window before variant.	http://biomine.cs.vcu.edu/servers/DESCRIBEPROT/download_database/9606_database.json
PSIPRED_strand_aa_window_8_prev	Mean prediction of protein strands for 8 residue window before variant.	http://biomine.cs.vcu.edu/servers/DESCRIBEPROT/download_database/9606_database.json
PSIPRED_strand_aa_window_15_prev	Mean prediction of protein strands for 15 residue window before variant.	http://biomine.cs.vcu.edu/servers/DESCRIBEPROT/download_database/9606_database.json
PSIPRED_strand_aa_window_3_next	Mean prediction of protein strands for 3 residue window after variant.	http://biomine.cs.vcu.edu/servers/DESCRIBEPROT/download_database/9606_database.json
PSIPRED_strand_aa_window_8_next	Mean prediction of protein strands for 8 residue window after variant.	http://biomine.cs.vcu.edu/servers/DESCRIBEPROT/download_database/9606_database.json
PSIPRED_strand_aa_window_15_next	Mean prediction of protein strands for 15 residue window after variant.	http://biomine.cs.vcu.edu/servers/DESCRIBEPROT/download_database/9606_database.json
PSIPRED_strand_aa	Prediction of protein strands for the AA.	http://biomine.cs.vcu.edu/servers/DESCRIBEPROT/download_database/9606_database.json
SCRIBERscore_aa_window_3_prev	Mean prediction of protein binding residues for 3 residue window before variant.	http://biomine.cs.vcu.edu/servers/DESCRIBEPROT/download_database/9606_database.json
SCRIBERscore_aa_window_8_prev	Mean prediction of protein binding residues for 8 residue window before variant.	http://biomine.cs.vcu.edu/servers/DESCRIBEPROT/download_database/9606_database.json
SCRIBERscore_aa_window_15_prev	Mean prediction of protein binding residues for 15 residue window before variant.	http://biomine.cs.vcu.edu/servers/DESCRIBEPROT/download_database/9606_database.json
SCRIBERscore_aa_window_3_next	Mean prediction of protein binding residues for 3 residue window after variant.	http://biomine.cs.vcu.edu/servers/DESCRIBEPROT/download_database/9606_database.json
SCRIBERscore_aa_window_8_next	Mean prediction of protein binding residues for 8 residue window after variant.	http://biomine.cs.vcu.edu/servers/DESCRIBEPROT/download_database/9606_database.json
SCRIBERscore_aa_window_15_next	Mean prediction of protein binding residues for 15 residue window after variant.	http://biomine.cs.vcu.edu/servers/DESCRIBEPROT/download_database/9606_database.json
SCRIBERscore_aa	Prediction of protein binding residues for the AA.	http://biomine.cs.vcu.edu/servers/DESCRIBEPROT/download_database/9606_database.json
SignalP_score_aa_window_3_prev	Mean prediction of signal peptides for 3 residue window before variant.	http://biomine.cs.vcu.edu/servers/DESCRIBEPROT/download_database/9606_database.json
SignalP_score_aa_window_8_prev	Mean prediction of signal peptides for 8 residue window before variant.	http://biomine.cs.vcu.edu/servers/DESCRIBEPROT/download_database/9606_database.json
SignalP_score_aa_window_15_prev	Mean prediction of signal peptides for 15 residue window before variant.	http://biomine.cs.vcu.edu/servers/DESCRIBEPROT/download_database/9606_database.json
SignalP_score_aa_window_3_next	Mean prediction of signal peptides for 3 residue window after variant.	http://biomine.cs.vcu.edu/servers/DESCRIBEPROT/download_database/9606_database.json
SignalP_score_aa_window_8_next	Mean prediction of signal peptides for 8 residue window after variant.	http://biomine.cs.vcu.edu/servers/DESCRIBEPROT/download_database/9606_database.json
SignalP_score_aa_window_15_next	Mean prediction of signal peptides for 15 residue window after variant.	http://biomine.cs.vcu.edu/servers/DESCRIBEPROT/download_database/9606_database.json
SignalP_score_aa	Prediction of signal peptides for the AA.	http://biomine.cs.vcu.edu/servers/DESCRIBEPROT/download_database/9606_database.json
gtex_Adipose_-_Subcutaneous	GTEx tissue transcripts per million.	https://gtexportal.org/home/datasets
gtex_Adipose_-_Visceral_(Omentum)	GTEx tissue transcripts per million.	https://gtexportal.org/home/datasets
gtex_Adrenal_Gland	GTEx tissue transcripts per million.	https://gtexportal.org/home/datasets
gtex_Artery_-_Aorta	GTEx tissue transcripts per million.	https://gtexportal.org/home/datasets
gtex_Artery_-_Coronary	GTEx tissue transcripts per million.	https://gtexportal.org/home/datasets
gtex_Artery_-_Tibial	GTEx tissue transcripts per million.	https://gtexportal.org/home/datasets
gtex_Bladder	GTEx tissue transcripts per million.	https://gtexportal.org/home/datasets
gtex_Brain_-_Amygdala	GTEx tissue transcripts per million.	https://gtexportal.org/home/datasets
gtex_Brain_-_Anterior_cingulate_cortex_(BA24)	GTEx tissue transcripts per million.	https://gtexportal.org/home/datasets
gtex_Brain_-_Caudate_(basal_ganglia)	GTEx tissue transcripts per million.	https://gtexportal.org/home/datasets
gtex_Brain_-_Cerebellar_Hemisphere	GTEx tissue transcripts per million.	https://gtexportal.org/home/datasets
gtex_Brain_-_Cerebellum	GTEx tissue transcripts per million.	https://gtexportal.org/home/datasets
gtex_Brain_-_Cortex	GTEx tissue transcripts per million.	https://gtexportal.org/home/datasets
gtex_Brain_-_Frontal_Cortex_(BA9)	GTEx tissue transcripts per million.	https://gtexportal.org/home/datasets
gtex_Brain_-_Hippocampus	GTEx tissue transcripts per million.	https://gtexportal.org/home/datasets
gtex_Brain_-_Hypothalamus	GTEx tissue transcripts per million.	https://gtexportal.org/home/datasets
gtex_Brain_-_Nucleus_accumbens_(basal_ganglia)	GTEx tissue transcripts per million.	https://gtexportal.org/home/datasets
gtex_Brain_-_Putamen_(basal_ganglia)	GTEx tissue transcripts per million.	https://gtexportal.org/home/datasets
gtex_Brain_-_Spinal_cord_(cervical_c-1)	GTEx tissue transcripts per million.	https://gtexportal.org/home/datasets
gtex_Brain_-_Substantia_nigra	GTEx tissue transcripts per million.	https://gtexportal.org/home/datasets
gtex_Breast_-_Mammary_Tissue	GTEx tissue transcripts per million.	https://gtexportal.org/home/datasets
gtex_Cells_-_Cultured_fibroblasts	GTEx tissue transcripts per million.	https://gtexportal.org/home/datasets
gtex_Cells_-_EBV-transformed_lymphocytes	GTEx tissue transcripts per million.	https://gtexportal.org/home/datasets
gtex_Cervix_-_Ectocervix	GTEx tissue transcripts per million.	https://gtexportal.org/home/datasets
gtex_Cervix_-_Endocervix	GTEx tissue transcripts per million.	https://gtexportal.org/home/datasets
gtex_Colon_-_Sigmoid	GTEx tissue transcripts per million.	https://gtexportal.org/home/datasets
gtex_Colon_-_Transverse	GTEx tissue transcripts per million.	https://gtexportal.org/home/datasets
gtex_Esophagus_-_Gastroesophageal_Junction	GTEx tissue transcripts per million.	https://gtexportal.org/home/datasets
gtex_Esophagus_-_Mucosa	GTEx tissue transcripts per million.	https://gtexportal.org/home/datasets
gtex_Esophagus_-_Muscularis	GTEx tissue transcripts per million.	https://gtexportal.org/home/datasets
gtex_Fallopian_Tube	GTEx tissue transcripts per million.	https://gtexportal.org/home/datasets
gtex_Heart_-_Atrial_Appendage	GTEx tissue transcripts per million.	https://gtexportal.org/home/datasets
gtex_Heart_-_Left_Ventricle	GTEx tissue transcripts per million.	https://gtexportal.org/home/datasets
gtex_Kidney_-_Cortex	GTEx tissue transcripts per million.	https://gtexportal.org/home/datasets
gtex_Kidney_-_Medulla	GTEx tissue transcripts per million.	https://gtexportal.org/home/datasets
gtex_Liver	GTEx tissue transcripts per million.	https://gtexportal.org/home/datasets
gtex_Lung	GTEx tissue transcripts per million.	https://gtexportal.org/home/datasets
gtex_Minor_Salivary_Gland	GTEx tissue transcripts per million.	https://gtexportal.org/home/datasets
gtex_Muscle_-_Skeletal	GTEx tissue transcripts per million.	https://gtexportal.org/home/datasets
gtex_Nerve_-_Tibial	GTEx tissue transcripts per million.	https://gtexportal.org/home/datasets
gtex_Ovary	GTEx tissue transcripts per million.	https://gtexportal.org/home/datasets
gtex_Pancreas	GTEx tissue transcripts per million.	https://gtexportal.org/home/datasets
gtex_Pituitary	GTEx tissue transcripts per million.	https://gtexportal.org/home/datasets
gtex_Prostate	GTEx tissue transcripts per million.	https://gtexportal.org/home/datasets
gtex_Skin_-_Not_Sun_Exposed_(Suprapubic)	GTEx tissue transcripts per million.	https://gtexportal.org/home/datasets
gtex_Skin_-_Sun_Exposed_(Lower_leg)	GTEx tissue transcripts per million.	https://gtexportal.org/home/datasets
gtex_Small_Intestine_-_Terminal_Ileum	GTEx tissue transcripts per million.	https://gtexportal.org/home/datasets
gtex_Spleen	GTEx tissue transcripts per million.	https://gtexportal.org/home/datasets
gtex_Stomach	GTEx tissue transcripts per million.	https://gtexportal.org/home/datasets
gtex_Testis	GTEx tissue transcripts per million.	https://gtexportal.org/home/datasets
gtex_Thyroid	GTEx tissue transcripts per million.	https://gtexportal.org/home/datasets
gtex_Uterus	GTEx tissue transcripts per million.	https://gtexportal.org/home/datasets
gtex_Vagina	GTEx tissue transcripts per million.	https://gtexportal.org/home/datasets
gtex_Whole_Blood	GTEx tissue transcripts per million.	https://gtexportal.org/home/datasets
haplo	Predicted probability of gene haploinsufficiency.	https://journals.plos.org/plosgenetics/article?id=10.1371/journal.pgen.1001154
haplo_imputed	Predicted probability of gene haploinsufficiency with multiple imputation for missing features.	https://journals.plos.org/plosgenetics/article?id=10.1371/journal.pgen.1001154
PHOSPHORYLATION	PTM.	http://dbptm.mbc.nctu.edu.tw
ACETYLATION	PTM.	http://dbptm.mbc.nctu.edu.tw
UBIQUITINATION	PTM.	http://dbptm.mbc.nctu.edu.tw
S-NITROSYLATION	PTM.	http://dbptm.mbc.nctu.edu.tw
N-GLYCOSYLATION	PTM.	http://dbptm.mbc.nctu.edu.tw
METHYLATION	PTM.	http://dbptm.mbc.nctu.edu.tw
O-GLYCOSYLATION	PTM.	http://dbptm.mbc.nctu.edu.tw
MYRISTOYLATION	PTM.	http://dbptm.mbc.nctu.edu.tw
C-GLYCOSYLATION	PTM.	http://dbptm.mbc.nctu.edu.tw
SUMOYLATION	PTM.	http://dbptm.mbc.nctu.edu.tw
S-GLYCOSYLATION	PTM.	http://dbptm.mbc.nctu.edu.tw
Dominant_probability	Prediction of variants pathogenic for autosomal dominant disease.	https://zenodo.org/record/5620519/files/MOI-Pred_hg38_allchr.txt.gz?download=1
Recessive_probability	Prediction of variants pathogenic for autosomal recessive disease.	https://zenodo.org/record/5620519/files/MOI-Pred_hg38_allchr.txt.gz?download=1
polyphen_dscore	Difference of PSIC scores for two amino acid residue variants (score1 – score2).	ftp://genetics.bwh.harvard.edu/pph2/whess/polyphen-2.2.2-whess-2011_12.sqlite.bz12
polyphen_score1	PSIC score for wild type AA residue.	ftp://genetics.bwh.harvard.edu/pph2/whess/polyphen-2.2.2-whess-2011_12.sqlite.bz13
polyphen_score2	PSIC score for mutant AA residue.	ftp://genetics.bwh.harvard.edu/pph2/whess/polyphen-2.2.2-whess-2011_12.sqlite.bz14
polyphen_nobs	Number of residues observed at the substitution position in multiple alignment (without gaps).	ftp://genetics.bwh.harvard.edu/pph2/whess/polyphen-2.2.2-whess-2011_12.sqlite.bz15
polyphen_normasa	Normalized accessible surface area.	ftp://genetics.bwh.harvard.edu/pph2/whess/polyphen-2.2.2-whess-2011_12.sqlite.bz16
polyphen_dvol	Change in residue side chain volume.	ftp://genetics.bwh.harvard.edu/pph2/whess/polyphen-2.2.2-whess-2011_12.sqlite.bz17
polyphen_dprop	Change in solvent accessible surface propensity resulting from the substitution.	ftp://genetics.bwh.harvard.edu/pph2/whess/polyphen-2.2.2-whess-2011_12.sqlite.bz18
polyphen_bfact	Normalized B-factor (temperature factor) for the residue.	ftp://genetics.bwh.harvard.edu/pph2/whess/polyphen-2.2.2-whess-2011_12.sqlite.bz19
polyphen_hbonds	The number of hydrogen sidechain-sidechain and sidechain-mainchain bonds formed by the residue .	ftp://genetics.bwh.harvard.edu/pph2/whess/polyphen-2.2.2-whess-2011_12.sqlite.bz20
polyphen_avenhet	The number of residue contacts with heteroatoms, average per homologous PDB chain	ftp://genetics.bwh.harvard.edu/pph2/whess/polyphen-2.2.2-whess-2011_12.sqlite.bz21
polyphen_mindhet	The closest residue contact with a heteroatom, Å.	ftp://genetics.bwh.harvard.edu/pph2/whess/polyphen-2.2.2-whess-2011_12.sqlite.bz22
polyphen_avenint	Number of residue contacts with other chains, average per homologous PDB chain.	ftp://genetics.bwh.harvard.edu/pph2/whess/polyphen-2.2.2-whess-2011_12.sqlite.bz23
polyphen_mindint	Closest residue contact with other chain, Å.	ftp://genetics.bwh.harvard.edu/pph2/whess/polyphen-2.2.2-whess-2011_12.sqlite.bz24
polyphen_avensit	The number of residue contacts with critical sites, average per homologous PDB chain.	ftp://genetics.bwh.harvard.edu/pph2/whess/polyphen-2.2.2-whess-2011_12.sqlite.bz25
polyphen_mindsit	The closest residue contact with a critical site, Å.	ftp://genetics.bwh.harvard.edu/pph2/whess/polyphen-2.2.2-whess-2011_12.sqlite.bz26
polyphen_idpmax	Maximum congruency of the mutant amino acid residue to all sequences in multiple alignment.	ftp://genetics.bwh.harvard.edu/pph2/whess/polyphen-2.2.2-whess-2011_12.sqlite.bz27
polyphen_idpsnp	Maximum congruency of the mutant amino acid residue to the sequences in multiple alignment with the mutant residue.	ftp://genetics.bwh.harvard.edu/pph2/whess/polyphen-2.2.2-whess-2011_12.sqlite.bz28
polyphen_idqmin	Query sequence identity with the closest homologue deviating from the wild type amino acid residue.	ftp://genetics.bwh.harvard.edu/pph2/whess/polyphen-2.2.2-whess-2011_12.sqlite.bz29
ConsScore	Score assigned to VEP consequence.	https://krishna.gs.washington.edu/download/CADD/v1.6/GRCh38/annotationsGRCh38_v1.6.tar.gz
GC	Percent GC in a window of +/- 75bp.	https://krishna.gs.washington.edu/download/CADD/v1.6/GRCh38/annotationsGRCh38_v1.6.tar.gz
CpG	Percent CpG in a window of +/-75bp.	https://krishna.gs.washington.edu/download/CADD/v1.6/GRCh38/annotationsGRCh38_v1.6.tar.gz
motifECount	Total number of overlapping motifs	https://krishna.gs.washington.edu/download/CADD/v1.6/GRCh38/annotationsGRCh38_v1.6.tar.gz
motifEHIPos	Is the position considered highly informative for an overlapping motif by VEP?	https://krishna.gs.washington.edu/download/CADD/v1.6/GRCh38/annotationsGRCh38_v1.6.tar.gz
motifEScoreChng	VEP score change for the overlapping motif site.	https://krishna.gs.washington.edu/download/CADD/v1.6/GRCh38/annotationsGRCh38_v1.6.tar.gz
Dst2Splice	Distance to splice site in 20bp; positive: exonic, negative: intronic.	https://krishna.gs.washington.edu/download/CADD/v1.6/GRCh38/annotationsGRCh38_v1.6.tar.gz
Dst2SplType	Closest splice site is ACCEPTOR or DONOR.	https://krishna.gs.washington.edu/download/CADD/v1.6/GRCh38/annotationsGRCh38_v1.6.tar.gz
minDistTSS	Distance to closest Transcribed Sequence Start (TSS).	https://krishna.gs.washington.edu/download/CADD/v1.6/GRCh38/annotationsGRCh38_v1.6.tar.gz
minDistTSE	Distance to closest Transcribed Sequence End (TSE).	https://krishna.gs.washington.edu/download/CADD/v1.6/GRCh38/annotationsGRCh38_v1.6.tar.gz
priPhCons	Primate PhastCons conservation score (excl. human).	https://krishna.gs.washington.edu/download/CADD/v1.6/GRCh38/annotationsGRCh38_v1.6.tar.gz
mamPhCons	Mammalian PhastCons conservation score (excl. human).	https://krishna.gs.washington.edu/download/CADD/v1.6/GRCh38/annotationsGRCh38_v1.6.tar.gz
verPhCons	Vertebrate PhastCons conservation score (excl. human).	https://krishna.gs.washington.edu/download/CADD/v1.6/GRCh38/annotationsGRCh38_v1.6.tar.gz
priPhyloP	Primate PhyloP score (excl. human).	https://krishna.gs.washington.edu/download/CADD/v1.6/GRCh38/annotationsGRCh38_v1.6.tar.gz
mamPhyloP	Mammalian PhyloP score (excl. human).	https://krishna.gs.washington.edu/download/CADD/v1.6/GRCh38/annotationsGRCh38_v1.6.tar.gz
verPhyloP	Vertebrate PhyloP score (excl. human).	https://krishna.gs.washington.edu/download/CADD/v1.6/GRCh38/annotationsGRCh38_v1.6.tar.gz
bStatistic	Background selection score.	https://krishna.gs.washington.edu/download/CADD/v1.6/GRCh38/annotationsGRCh38_v1.6.tar.gz
targetScan	targetscan.	https://krishna.gs.washington.edu/download/CADD/v1.6/GRCh38/annotationsGRCh38_v1.6.tar.gz
mirSVR-Score	mirSVR-Score.	https://krishna.gs.washington.edu/download/CADD/v1.6/GRCh38/annotationsGRCh38_v1.6.tar.gz
mirSVR-E	mirSVR-E.	https://krishna.gs.washington.edu/download/CADD/v1.6/GRCh38/annotationsGRCh38_v1.6.tar.gz
mirSVR-Aln	mirSVR-Aln.	https://krishna.gs.washington.edu/download/CADD/v1.6/GRCh38/annotationsGRCh38_v1.6.tar.gz
cHmm_E1	Number of 48 cell types in chromHMM state E1.	https://krishna.gs.washington.edu/download/CADD/v1.6/GRCh38/annotationsGRCh38_v1.6.tar.gz
cHmm_E2	Number of 48 cell types in chromHMM state E2.	https://krishna.gs.washington.edu/download/CADD/v1.6/GRCh38/annotationsGRCh38_v1.6.tar.gz
cHmm_E3	Number of 48 cell types in chromHMM state E3.	https://krishna.gs.washington.edu/download/CADD/v1.6/GRCh38/annotationsGRCh38_v1.6.tar.gz
cHmm_E4	Number of 48 cell types in chromHMM state E4.	https://krishna.gs.washington.edu/download/CADD/v1.6/GRCh38/annotationsGRCh38_v1.6.tar.gz
cHmm_E5	Number of 48 cell types in chromHMM state E5.	https://krishna.gs.washington.edu/download/CADD/v1.6/GRCh38/annotationsGRCh38_v1.6.tar.gz
cHmm_E6	Number of 48 cell types in chromHMM state E6.	https://krishna.gs.washington.edu/download/CADD/v1.6/GRCh38/annotationsGRCh38_v1.6.tar.gz
cHmm_E7	Number of 48 cell types in chromHMM state E7.	https://krishna.gs.washington.edu/download/CADD/v1.6/GRCh38/annotationsGRCh38_v1.6.tar.gz
cHmm_E8	Number of 48 cell types in chromHMM state E8.	https://krishna.gs.washington.edu/download/CADD/v1.6/GRCh38/annotationsGRCh38_v1.6.tar.gz
cHmm_E9	Number of 48 cell types in chromHMM state E9.	https://krishna.gs.washington.edu/download/CADD/v1.6/GRCh38/annotationsGRCh38_v1.6.tar.gz
cHmm_E10	Number of 48 cell types in chromHMM state E10.	https://krishna.gs.washington.edu/download/CADD/v1.6/GRCh38/annotationsGRCh38_v1.6.tar.gz
cHmm_E11	Number of 48 cell types in chromHMM state E11.	https://krishna.gs.washington.edu/download/CADD/v1.6/GRCh38/annotationsGRCh38_v1.6.tar.gz
cHmm_E12	Number of 48 cell types in chromHMM state E12.	https://krishna.gs.washington.edu/download/CADD/v1.6/GRCh38/annotationsGRCh38_v1.6.tar.gz
cHmm_E13	Number of 48 cell types in chromHMM state E13.	https://krishna.gs.washington.edu/download/CADD/v1.6/GRCh38/annotationsGRCh38_v1.6.tar.gz
cHmm_E14	Number of 48 cell types in chromHMM state E14.	https://krishna.gs.washington.edu/download/CADD/v1.6/GRCh38/annotationsGRCh38_v1.6.tar.gz
cHmm_E15	Number of 48 cell types in chromHMM state E15.	https://krishna.gs.washington.edu/download/CADD/v1.6/GRCh38/annotationsGRCh38_v1.6.tar.gz
cHmm_E16	Number of 48 cell types in chromHMM state E16.	https://krishna.gs.washington.edu/download/CADD/v1.6/GRCh38/annotationsGRCh38_v1.6.tar.gz
cHmm_E17	Number of 48 cell types in chromHMM state E17.	https://krishna.gs.washington.edu/download/CADD/v1.6/GRCh38/annotationsGRCh38_v1.6.tar.gz
cHmm_E18	Number of 48 cell types in chromHMM state E18.	https://krishna.gs.washington.edu/download/CADD/v1.6/GRCh38/annotationsGRCh38_v1.6.tar.gz
cHmm_E19	Number of 48 cell types in chromHMM state E19.	https://krishna.gs.washington.edu/download/CADD/v1.6/GRCh38/annotationsGRCh38_v1.6.tar.gz
cHmm_E20	Number of 48 cell types in chromHMM state E20.	https://krishna.gs.washington.edu/download/CADD/v1.6/GRCh38/annotationsGRCh38_v1.6.tar.gz
cHmm_E21	Number of 48 cell types in chromHMM state E21.	https://krishna.gs.washington.edu/download/CADD/v1.6/GRCh38/annotationsGRCh38_v1.6.tar.gz
cHmm_E22	Number of 48 cell types in chromHMM state E22.	https://krishna.gs.washington.edu/download/CADD/v1.6/GRCh38/annotationsGRCh38_v1.6.tar.gz
cHmm_E23	Number of 48 cell types in chromHMM state E23.	https://krishna.gs.washington.edu/download/CADD/v1.6/GRCh38/annotationsGRCh38_v1.6.tar.gz
cHmm_E24	Number of 48 cell types in chromHMM state E24.	https://krishna.gs.washington.edu/download/CADD/v1.6/GRCh38/annotationsGRCh38_v1.6.tar.gz
cHmm_E25	Number of 48 cell types in chromHMM state E25.	https://krishna.gs.washington.edu/download/CADD/v1.6/GRCh38/annotationsGRCh38_v1.6.tar.gz
GerpRS	GERP++ RS score.	https://krishna.gs.washington.edu/download/CADD/v1.6/GRCh38/annotationsGRCh38_v1.6.tar.gz
GerpRSpval	GERP++ RS score p-value.	https://krishna.gs.washington.edu/download/CADD/v1.6/GRCh38/annotationsGRCh38_v1.6.tar.gz
GerpN	GERP++ N score.	https://krishna.gs.washington.edu/download/CADD/v1.6/GRCh38/annotationsGRCh38_v1.6.tar.gz
GerpS	GERP++ S score.	https://krishna.gs.washington.edu/download/CADD/v1.6/GRCh38/annotationsGRCh38_v1.6.tar.gz
tOverlapMotifs	Number of overlapping predicted TF motifs.	https://krishna.gs.washington.edu/download/CADD/v1.6/GRCh38/annotationsGRCh38_v1.6.tar.gz
motifDist	Reference minus alternate allele difference in nucleotide frequency within an predicted overlapping motif.	https://krishna.gs.washington.edu/download/CADD/v1.6/GRCh38/annotationsGRCh38_v1.6.tar.gz
EncodeH3K4me1-sum	Sum of Encode H3K4me1 levels (from 13 cell lines).	https://krishna.gs.washington.edu/download/CADD/v1.6/GRCh38/annotationsGRCh38_v1.6.tar.gz
EncodeH3K4me1-max	Maximum of Encode H3K4me1 levels (from 13 cell lines).	https://krishna.gs.washington.edu/download/CADD/v1.6/GRCh38/annotationsGRCh38_v1.6.tar.gz
EncodeH3K4me2-sum	Sum of Encode H3K4me2 levels (from 14 cell lines).	https://krishna.gs.washington.edu/download/CADD/v1.6/GRCh38/annotationsGRCh38_v1.6.tar.gz
EncodeH3K4me2-max	Maximum of Encode H3K4me2 levels (from 14 cell lines).	https://krishna.gs.washington.edu/download/CADD/v1.6/GRCh38/annotationsGRCh38_v1.6.tar.gz
EncodeH3K4me3-sum	Sum of Encode H3K4me3 levels (from 14 cell lines).	https://krishna.gs.washington.edu/download/CADD/v1.6/GRCh38/annotationsGRCh38_v1.6.tar.gz
EncodeH3K4me3-max	Maximum of Encode H3K4me3 levels (from 14 cell lines).	https://krishna.gs.washington.edu/download/CADD/v1.6/GRCh38/annotationsGRCh38_v1.6.tar.gz
EncodeH3K9ac-sum	Sum of Encode H3K9ac levels (from 13 cell lines).	https://krishna.gs.washington.edu/download/CADD/v1.6/GRCh38/annotationsGRCh38_v1.6.tar.gz
EncodeH3K9ac-max	Maximum of Encode H3K9ac levels (from 13 cell lines).	https://krishna.gs.washington.edu/download/CADD/v1.6/GRCh38/annotationsGRCh38_v1.6.tar.gz
EncodeH3K9me3-sum	Sum of Encode H3K9me3 levels (from 14 cell lines).	https://krishna.gs.washington.edu/download/CADD/v1.6/GRCh38/annotationsGRCh38_v1.6.tar.gz
EncodeH3K9me3-max	Maximum of Encode H3K9me3 levels (from 14 cell lines).	https://krishna.gs.washington.edu/download/CADD/v1.6/GRCh38/annotationsGRCh38_v1.6.tar.gz
EncodeH3K27ac-sum	Sum of Encode H3K27ac levels (from 14 cell lines).	https://krishna.gs.washington.edu/download/CADD/v1.6/GRCh38/annotationsGRCh38_v1.6.tar.gz
EncodeH3K27ac-max	Maximum of Encode H3K27ac levels (from 14 cell lines).	https://krishna.gs.washington.edu/download/CADD/v1.6/GRCh38/annotationsGRCh38_v1.6.tar.gz
EncodeH3K27me3-sum	Sum of Encode H3K27me3 levels (from 14 cell lines).	https://krishna.gs.washington.edu/download/CADD/v1.6/GRCh38/annotationsGRCh38_v1.6.tar.gz
EncodeH3K27me3-max	Maximum of Encode H3K27me3 levels (from 14 cell lines).	https://krishna.gs.washington.edu/download/CADD/v1.6/GRCh38/annotationsGRCh38_v1.6.tar.gz
EncodeH3K36me3-sum	Sum of Encode H3K36me3 levels (from 10 cell lines).	https://krishna.gs.washington.edu/download/CADD/v1.6/GRCh38/annotationsGRCh38_v1.6.tar.gz
EncodeH3K36me3-max	Maximum of Encode H3K36me3 levels (from 10 cell lines).	https://krishna.gs.washington.edu/download/CADD/v1.6/GRCh38/annotationsGRCh38_v1.6.tar.gz
EncodeH3K79me2-sum	Sum of Encode H3K79me2 levels (from 13 cell lines).	https://krishna.gs.washington.edu/download/CADD/v1.6/GRCh38/annotationsGRCh38_v1.6.tar.gz
EncodeH3K79me2-max	Maximum of Encode H3K79me2 levels (from 13 cell lines).	https://krishna.gs.washington.edu/download/CADD/v1.6/GRCh38/annotationsGRCh38_v1.6.tar.gz
EncodeH4K20me1-sum	Sum of Encode H4K20me1 levels (from 11 cell lines).	https://krishna.gs.washington.edu/download/CADD/v1.6/GRCh38/annotationsGRCh38_v1.6.tar.gz
EncodeH4K20me1-max	Maximum of Encode H4K20me1 levels (from 11 cell lines).	https://krishna.gs.washington.edu/download/CADD/v1.6/GRCh38/annotationsGRCh38_v1.6.tar.gz
EncodeH2AFZ-sum	Sum of Encode H2AFZ levels (from 13 cell lines).	https://krishna.gs.washington.edu/download/CADD/v1.6/GRCh38/annotationsGRCh38_v1.6.tar.gz
EncodeH2AFZ-max	Maximum of Encode H2AFZ levels (from 13 cell lines).	https://krishna.gs.washington.edu/download/CADD/v1.6/GRCh38/annotationsGRCh38_v1.6.tar.gz
EncodeDNase-sum	Sum of Encode Dnase-seq levels (from 12 cell lines).	https://krishna.gs.washington.edu/download/CADD/v1.6/GRCh38/annotationsGRCh38_v1.6.tar.gz
EncodeDNase-max	Maximum of Encode Dnase-seq levels (from 12 cell lines).	https://krishna.gs.washington.edu/download/CADD/v1.6/GRCh38/annotationsGRCh38_v1.6.tar.gz
EncodetotalRNA-sum	Sum of Encode totalRNA-seq levels (from 10 cell lines always minus and plus strand).	https://krishna.gs.washington.edu/download/CADD/v1.6/GRCh38/annotationsGRCh38_v1.6.tar.gz
EncodetotalRNA-max	Maximum of Encode totalRNA-seq levels (from 10 cell lines always minus and plus strand).	https://krishna.gs.washington.edu/download/CADD/v1.6/GRCh38/annotationsGRCh38_v1.6.tar.gz
Grantham_x	The Grantham distance from reference to mutation amino acid residue.	https://krishna.gs.washington.edu/download/CADD/v1.6/GRCh38/annotationsGRCh38_v1.6.tar.gz
SpliceAI-acc-gain	Masked SpliceAI acceptor gain score.	https://krishna.gs.washington.edu/download/CADD/v1.6/GRCh38/annotationsGRCh38_v1.6.tar.gz
SpliceAI-acc-loss	Masked SpliceAI acceptor loss score.	https://krishna.gs.washington.edu/download/CADD/v1.6/GRCh38/annotationsGRCh38_v1.6.tar.gz
SpliceAI-don-gain	Masked SpliceAI donor gain score.	https://krishna.gs.washington.edu/download/CADD/v1.6/GRCh38/annotationsGRCh38_v1.6.tar.gz
SpliceAI-don-loss	Masked SpliceAI donor loss score.	https://krishna.gs.washington.edu/download/CADD/v1.6/GRCh38/annotationsGRCh38_v1.6.tar.gz
MMSp_acceptorIntron	MMSplice acceptor intron (intron 3’) score.	https://krishna.gs.washington.edu/download/CADD/v1.6/GRCh38/annotationsGRCh38_v1.6.tar.gz
MMSp_acceptor	MMSplice acceptor score.	https://krishna.gs.washington.edu/download/CADD/v1.6/GRCh38/annotationsGRCh38_v1.6.tar.gz
MMSp_exon	MMSplice exon score.	https://krishna.gs.washington.edu/download/CADD/v1.6/GRCh38/annotationsGRCh38_v1.6.tar.gz
MMSp_donor	MMSplice donor score.	https://krishna.gs.washington.edu/download/CADD/v1.6/GRCh38/annotationsGRCh38_v1.6.tar.gz
MMSp_donorIntron	MMSplice donor intron.	https://krishna.gs.washington.edu/download/CADD/v1.6/GRCh38/annotationsGRCh38_v1.6.tar.gz
Dist2Mutation	Distance between the closest BRAVO SNV up and downstream (position itself excluded).	https://krishna.gs.washington.edu/download/CADD/v1.6/GRCh38/annotationsGRCh38_v1.6.tar.gz
Freq100bp	Number of frequent (MAF > 0.05) BRAVO SNV in 100 bp window nearby.	https://krishna.gs.washington.edu/download/CADD/v1.6/GRCh38/annotationsGRCh38_v1.6.tar.gz
Rare100bp	Number of rare (MAF < 0.05) BRAVO SNV in 100 bp window nearby.	https://krishna.gs.washington.edu/download/CADD/v1.6/GRCh38/annotationsGRCh38_v1.6.tar.gz
Sngl100bp	Number of single occurrence BRAVO SNV in 100 bp window nearby.	https://krishna.gs.washington.edu/download/CADD/v1.6/GRCh38/annotationsGRCh38_v1.6.tar.gz
Freq1000bp	Number of frequent (MAF > 0.05) BRAVO SNV in 1000 bp window nearby.	https://krishna.gs.washington.edu/download/CADD/v1.6/GRCh38/annotationsGRCh38_v1.6.tar.gz
Rare1000bp	Number of rare (MAF < 0.05) BRAVO SNV in 1000 bp window nearby.	https://krishna.gs.washington.edu/download/CADD/v1.6/GRCh38/annotationsGRCh38_v1.6.tar.gz
Sngl1000bp	Number of single occurence BRAVO SNV in 1000 bp window nearby.	https://krishna.gs.washington.edu/download/CADD/v1.6/GRCh38/annotationsGRCh38_v1.6.tar.gz
Freq10000bp	Number of frequent (MAF > 0.05) BRAVO SNV in 10000 bp window nearby.	https://krishna.gs.washington.edu/download/CADD/v1.6/GRCh38/annotationsGRCh38_v1.6.tar.gz
Rare10000bp	Number of rare (MAF < 0.05) BRAVO SNV in 10000 bp window nearby.	https://krishna.gs.washington.edu/download/CADD/v1.6/GRCh38/annotationsGRCh38_v1.6.tar.gz
Sngl10000bp	Number of single occurence BRAVO SNV in 10000 bp window nearby.	https://krishna.gs.washington.edu/download/CADD/v1.6/GRCh38/annotationsGRCh38_v1.6.tar.gz
EnsembleRegulatoryFeature	Matches in the Ensemble Regulatory Built (similar to annotype).	https://krishna.gs.washington.edu/download/CADD/v1.6/GRCh38/annotationsGRCh38_v1.6.tar.gz
dbscSNV-ada_score	dbscSNV adaboost meta-predictor for spice-altering variants.	https://krishna.gs.washington.edu/download/CADD/v1.6/GRCh38/annotationsGRCh38_v1.6.tar.gz
dbscSNV-rf_score	dbscSNV randomforest meta-predictor for spice-altering variants.	https://krishna.gs.washington.edu/download/CADD/v1.6/GRCh38/annotationsGRCh38_v1.6.tar.gz
RemapOverlapTF	Remap number of different transcription factors binding.	https://krishna.gs.washington.edu/download/CADD/v1.6/GRCh38/annotationsGRCh38_v1.6.tar.gz
RemapOverlapCL	Remap number of different transcription factor - cell line combinations binding.	https://krishna.gs.washington.edu/download/CADD/v1.6/GRCh38/annotationsGRCh38_v1.6.tar.gz
Charge	The change in formal charge resulting from replacing the reference amino acid residue with the mutation. Histidine is assumed protonated (formal charge of +1).	http://karchinlab.org/chasmdl/SNVBox.3.0.sql.gz
Volume	The change in residue volume resulting from the replacement (in units of cubic Angstroms).	http://karchinlab.org/chasmdl/SNVBox.3.0.sql.gz
Hydrophobicity	The change in hydrophobicity resulting from the substitution.	http://karchinlab.org/chasmdl/SNVBox.3.0.sql.gz
Polarity	Polarity change from reference to mutation amino acid residue.	http://karchinlab.org/chasmdl/SNVBox.3.0.sql.gz
Ex	Amino acid substitution score from the EX matrix.	http://karchinlab.org/chasmdl/SNVBox.3.0.sql.gz
PAM250	Amino acid substitution score from the PAM250 matrix.	http://karchinlab.org/chasmdl/SNVBox.3.0.sql.gz
JM	Amino acid substitution score from the Miyazawa-Jernigan contact energy matrix.	http://karchinlab.org/chasmdl/SNVBox.3.0.sql.gz
HGMD2003	Number of times that the reference to mutation substitution occurs in the Human Gene Mutation Database, 2003 version.	http://karchinlab.org/chasmdl/SNVBox.3.0.sql.gz
VB	Amino acid substitution score from the VB matrix.	http://karchinlab.org/chasmdl/SNVBox.3.0.sql.gz
Transition	Frequency of transition between two neighboring amino acids based on all human proteins in SwissProt/TrEMBL.	http://karchinlab.org/chasmdl/SNVBox.3.0.sql.gz
COSMIC	Ln(frequency) of missense change type in COSMIC (release 38).	http://karchinlab.org/chasmdl/SNVBox.3.0.sql.gz
COSMICvsSWISSPROT	Ln(frequency) of missense change in COSMIC (release 38) normalized by the frequency of reference amino acid residue in human proteins in SwissProt/TrEMBL.	http://karchinlab.org/chasmdl/SNVBox.3.0.sql.gz
HAPMAP	Ln(frequency) of missense change type in HapMap validated SNPs in dbSNP Build 129.	http://karchinlab.org/chasmdl/SNVBox.3.0.sql.gz
COSMICvsHAPMAP	Ln(frequency) of missense change in COSMIC (release 38) normalized by the number of times the change type was observed in HapMap validated SNPs in dbSNP Build 129.	http://karchinlab.org/chasmdl/SNVBox.3.0.sql.gz
MOD_RES	Uniprot modified residue.	https://www.uniprot.org/
REGION	Uniprot region.	https://www.uniprot.org/
REGION_DESCRIPTION	Uniprot region description.	https://www.uniprot.org/
INTERACTION_REGION	Uniprot interaction region.	https://www.uniprot.org/
REQUIRED_FOR_INTER	Uniprot region required for interaction.	https://www.uniprot.org/
ATP_binding_gbind	GraphBind ligand score.	https://academic.oup.com/nar/article/49/9/e51/6134185
Ca2+_binding_gbind	GraphBind ligand score.	https://academic.oup.com/nar/article/49/9/e51/6134186
DNA_binding_gbind	GraphBind ligand score.	https://academic.oup.com/nar/article/49/9/e51/6134187
HEME_binding_gbind	GraphBind ligand score.	https://academic.oup.com/nar/article/49/9/e51/6134188
Mg2+_binding_gbind	GraphBind ligand score.	https://academic.oup.com/nar/article/49/9/e51/6134189
Mn2+_binding_gbind	GraphBind ligand score.	https://academic.oup.com/nar/article/49/9/e51/6134190
RNA_binding_gbind	GraphBind ligand score.	https://academic.oup.com/nar/article/49/9/e51/6134191
IMPACT	The VEP impact modifier for the consequence type.	https://useast.ensembl.org/info/docs/tools/vep/index.html

## Sheet: Table S3
P	Feature	Class	rank	cv	Benjamini-Hochberg corrected significance
0	In Domain	Neutral	1	0.000333333	True
0	In Domain	LOF	2	0.000666667	True
1.4082e-194	hgmd_mutcount	Neutral	3	0.001	True
1.39857e-173	No stability change[3D]	Neutral	4	0.00133333	True
6.17959e-159	No stability change[3D]	LOF	5	0.00166667	True
5.19218e-154	hgmd_mutcount	LOF	6	0.002	True
1.11998e-146	Destabilizing[SEQ]	Neutral	7	0.00233333	True
9.04777e-137	No stability change[SEQ]	Neutral	8	0.00266667	True
1.31702e-135	AF_confidence	Neutral	9	0.003	True
1.34392e-128	Destabilizing[3D]	Neutral	10	0.00333333	True
1.31582e-127	n_contacts	Neutral	11	0.00366667	True
3.82047e-124	Destabilizing[SEQ]	LOF	12	0.004	True
5.01887e-117	AF_confidence	LOF	13	0.00433333	True
3.27301e-116	Destabilizing[3D]	LOF	14	0.00466667	True
2.15847e-112	No stability change[SEQ]	LOF	15	0.005	True
1.96775e-111	AF_Relative_ASA	Neutral	16	0.00533333	True
1.52264e-96	n_contacts	LOF	17	0.00566667	True
4.33323e-91	AF_Relative_ASA	LOF	18	0.006	True
1.56849e-74	In Domain	GOF	19	0.00633333	True
5.86906e-74	IUPRED2	Neutral	20	0.00666667	True
2.12806e-68	DisoPROscore_aa	Neutral	21	0.007	True
3.17761e-64	MMseq2_conservation_score_aa	Neutral	22	0.00733333	True
6.1411e-60	MMseq2_conservation_score_aa	LOF	23	0.00766667	True
1.67565e-57	AF_-	Neutral	24	0.008	True
4.63877e-57	DisoPROscore_aa	LOF	25	0.00833333	True
4.7563e-57	Grantham_x	Neutral	26	0.00866667	True
3.1709e-56	ANCHOR2	Neutral	27	0.009	True
8.74128e-54	gnom_mutcount	Neutral	28	0.00933333	True
4.74749e-52	IUPRED2	LOF	29	0.00966667	True
1.2021e-50	Grantham_x	LOF	30	0.01	True
2.91926e-44	ANCHOR2	LOF	31	0.0103333	True
4.64056e-37	AF_-	LOF	32	0.0106667	True
5.17141e-27	gnom_mutcount	LOF	33	0.011	True
6.76054e-18	AF_H	Neutral	34	0.0113333	True
8.11744e-16	gnom_mutcount	GOF	35	0.0116667	True
1.29297e-15	isHomomultimer	GOF	36	0.012	True
4.94293e-14	A3D_SCORE	Neutral	37	0.0123333	True
1.33174e-13	A3D_SCORE	LOF	38	0.0126667	True
2.26104e-13	AF_E	LOF	39	0.013	True
8.22191e-12	RSA	LOF	40	0.0133333	True
2.0282e-11	RSA	Neutral	41	0.0136667	True
3.35613e-11	PSIPRED_helix_aa	Neutral	42	0.014	True
5.24986e-11	AF_E	Neutral	43	0.0143333	True
7.80648e-11	Stabilizing[SEQ]	LOF	44	0.0146667	True
3.61111e-10	Stabilizing[SEQ]	Neutral	45	0.015	True
1.34765e-09	Charge Increase	LOF	46	0.0153333	True
3.41473e-09	INTERACTION_REGION	Neutral	47	0.0156667	True
3.67784e-09	INTERACTION_REGION	LOF	48	0.016	True
4.5478e-09	Charge Increase	Neutral	49	0.0163333	True
6.08456e-09	AF_H	LOF	50	0.0166667	True
1.79943e-08	AF_-	GOF	51	0.017	True
1.80499e-07	isHomomultimer	Neutral	52	0.0173333	True
2.24208e-07	IUPRED2	GOF	53	0.0176667	True
5.73125e-07	hgmd_mutcount	GOF	54	0.018	True
6.26913e-07	n_contacts	GOF	55	0.0183333	True
7.81867e-07	Charge Decrease	Neutral	56	0.0186667	True
1.13561e-06	PSIPRED_helix_aa	GOF	57	0.019	True
1.41939e-06	AF_H	GOF	58	0.0193333	True
2.66515e-06	PTM	Neutral	59	0.0196667	True
1.1278e-05	ATP_binding_gbind	Neutral	60	0.02	True
7.40737e-05	PTM	LOF	61	0.0203333	True
7.80765e-05	PSIPRED_helix_aa	LOF	62	0.0206667	True
8.01414e-05	ATP_binding_gbind	LOF	63	0.021	True
0.000136392	Hydrophobicity Decrease	LOF	64	0.0213333	True
0.000136392	Hydrophobicity Increase	LOF	65	0.0216667	True
0.000206571	Hydrophobicity Decrease	Neutral	66	0.022	True
0.000206571	Hydrophobicity Increase	Neutral	67	0.0223333	True
0.000374005	Charge Decrease	LOF	68	0.0226667	True
0.000400892	AF_B	LOF	69	0.023	True
0.000768324	No stability change[SEQ]	GOF	70	0.0233333	True
0.00103747	AF_B	Neutral	71	0.0236667	True
0.00215712	Ca2+_binding_gbind	LOF	72	0.024	True
0.00228131	AF_G	GOF	73	0.0243333	True
0.00267121	DFLpredScore_aa	Neutral	74	0.0246667	True
0.0029729	ANCHOR2	GOF	75	0.025	True
0.0033005	PSIPRED_strand_aa	LOF	76	0.0253333	True
0.00661461	Ca2+_binding_gbind	Neutral	77	0.0256667	True
0.00960592	RNA_binding_gbind	GOF	78	0.026	True
0.0105244	AF_Relative_ASA	GOF	79	0.0263333	True
0.0119159	Stabilizing[3D]	Neutral	80	0.0266667	True
0.0122152	DFLpredScore_aa	LOF	81	0.027	True
0.0138988	DisoPROscore_aa	GOF	82	0.0273333	True
0.0149249	PSIPRED_strand_aa	Neutral	83	0.0276667	True
0.0158774	AF_confidence	GOF	84	0.028	True
0.0238333	Destabilizing[SEQ]	GOF	85	0.0283333	True
0.0411733	Stabilizing[3D]	LOF	86	0.0286667	False
0.0445464	DRNApredRNAscore_aa	LOF	87	0.029	False
0.0445576	Mg2+_binding_gbind	GOF	88	0.0293333	False
0.051308	AF_S	Neutral	89	0.0296667	False
0.0542143	AF_E	GOF	90	0.03	False
0.0550336	Charge Decrease	GOF	91	0.0303333	False
0.0577942	DRNApredRNAscore_aa	Neutral	92	0.0306667	False
0.0635303	Mg2+_binding_gbind	Neutral	93	0.031	False
0.0791721	Polarity Increase	LOF	94	0.0313333	False
0.0949293	Polarity Decrease	LOF	95	0.0316667	False
0.123489	isHomomultimer	LOF	96	0.032	False
0.126501	PTM	GOF	97	0.0323333	False
0.135243	Polarity Decrease	Neutral	98	0.0326667	False
0.149519	AF_I	GOF	99	0.033	False
0.190518	AF_S	GOF	100	0.0333333	False
0.19863	AF_T	Neutral	101	0.0336667	False
0.199655	AF_G	LOF	102	0.034	False
0.199744	DNA_binding_gbind	GOF	103	0.0343333	False
0.213749	Polarity Increase	GOF	104	0.0346667	False
0.22374	AF_S	LOF	105	0.035	False
0.244008	AF_T	LOF	106	0.0353333	False
0.249457	No stability change[3D]	GOF	107	0.0356667	False
0.275841	PSIPRED_strand_aa	GOF	108	0.036	False
0.310186	Polarity Increase	Neutral	109	0.0363333	False
0.319144	RNA_binding_gbind	Neutral	110	0.0366667	False
0.338335	HEME_binding_gbind	GOF	111	0.037	False
0.386425	AF_I	Neutral	112	0.0373333	False
0.390373	DRNApredDNAscore_aa	Neutral	113	0.0376667	False
0.435904	Volume Increase	Neutral	114	0.038	False
0.464604	DFLpredScore_aa	GOF	115	0.0383333	False
0.494924	DRNApredDNAscore_aa	LOF	116	0.0386667	False
0.50963	Volume Increase	LOF	117	0.039	False
0.515647	RSA	GOF	118	0.0393333	False
0.52378	Stabilizing[SEQ]	GOF	119	0.0396667	False
0.523893	Mg2+_binding_gbind	LOF	120	0.04	False
0.529234	Charge Increase	GOF	121	0.0403333	False
0.530251	Stabilizing[3D]	GOF	122	0.0406667	False
0.553939	REQUIRED_FOR_INTER	GOF	123	0.041	False
0.57503	Destabilizing[3D]	GOF	124	0.0413333	False
0.58271	ATP_binding_gbind	GOF	125	0.0416667	False
0.592158	DNA_binding_gbind	Neutral	126	0.042	False
0.605532	AF_B	GOF	127	0.0423333	False
0.65121	Grantham_x	GOF	128	0.0426667	False
0.717195	Hydrophobicity Increase	GOF	129	0.043	False
0.717195	Hydrophobicity Decrease	GOF	130	0.0433333	False
0.717574	Polarity Decrease	GOF	131	0.0436667	False
0.718083	REQUIRED_FOR_INTER	LOF	132	0.044	False
0.726227	RNA_binding_gbind	LOF	133	0.0443333	False
0.730118	HEME_binding_gbind	Neutral	134	0.0446667	False
0.740922	AF_G	Neutral	135	0.045	False
0.763128	DRNApredDNAscore_aa	GOF	136	0.0453333	False
0.76959	Ca2+_binding_gbind	GOF	137	0.0456667	False
0.867909	MMseq2_conservation_score_aa	GOF	138	0.046	False
0.87433	AF_T	GOF	139	0.0463333	False
0.903628	Volume Increase	GOF	140	0.0466667	False
0.916491	AF_I	LOF	141	0.047	False
0.917417	DNA_binding_gbind	LOF	142	0.0473333	False
0.924162	INTERACTION_REGION	GOF	143	0.0476667	False
0.933658	HEME_binding_gbind	LOF	144	0.048	False
0.93402	A3D_SCORE	GOF	145	0.0483333	False
0.95344	Volume Decrease	Neutral	146	0.0486667	False
0.954968	Volume Decrease	LOF	147	0.049	False
1	DRNApredRNAscore_aa	GOF	148	0.0493333	False
1	Volume Decrease	GOF	149	0.0496667	False
1	REQUIRED_FOR_INTER	Neutral	150	0.05	False

## Sheet: Table S4
Feature	GOF_p	LOF_p	Neutral_p	GOF_or	LOF_or	Neutral_or	max_or	GOF_lor	LOF_lor	Neutral_lor
No stability change[3D]	0.249457	6.17959e-159	1.39857e-173	0.91803	0.293393	3.61306	3.61306	-0.0855252	-1.22624	1.28456
No stability change[SEQ]	0.000768324	2.15847e-112	9.04777e-137	0.766552	0.339064	3.26259	3.26259	-0.265853	-1.08157	1.18252
Ca2+_binding_gbind	0.76959	0.00215712	0.00661461	0.602064	2.92423	0.342376	2.92423	-0.507391	1.07303	-1.07185
In Domain	1.56849e-74	0	0	2.70125	2.77659	0.284305	2.77659	0.993714	1.02122	-1.25771
Destabilizing[3D]	0.57503	3.27301e-116	1.34392e-128	1.03941	2.57798	0.35453	2.57798	0.0386566	0.947006	-1.03696
Destabilizing[SEQ]	0.0238333	3.82047e-124	1.11998e-146	1.1528	2.53029	0.356538	2.53029	0.142191	0.928335	-1.03131
hgmd_mutcount	5.73125e-07	5.19218e-154	1.4082e-194	1.38563	2.35946	0.372402	2.35946	0.326157	0.858433	-0.987782
AF_confidence	0.0158774	5.01887e-117	1.31702e-135	1.18261	2.20358	0.421377	2.20358	0.167721	0.790082	-0.864227
Mg2+_binding_gbind	0.0445576	0.523893	0.0635303	2.15828	1.18837	0.577815	2.15828	0.769312	0.172581	-0.548501
AF_Relative_ASA	0.0105244	4.33323e-91	1.96775e-111	0.853703	0.516377	2.155	2.155	-0.158172	-0.660919	0.767791
MMseq2_conservation_score_aa	0.867909	6.1411e-60	3.17761e-64	0.982117	2.04884	0.453931	2.04884	-0.0180448	0.717271	-0.78981
DisoPROscore_aa	0.0138988	4.63877e-57	2.12806e-68	0.812924	0.529711	2.02148	2.02148	-0.207118	-0.635423	0.703829
IUPRED2	2.24208e-07	4.74749e-52	5.86906e-74	0.669441	0.572856	1.96869	1.96869	-0.401313	-0.557121	0.67737
AF_B	0.605532	0.000400892	0.00103747	0.743373	1.95456	0.51754	1.95456	-0.296557	0.670164	-0.658669
ANCHOR2	0.0029729	2.91926e-44	3.1709e-56	0.772458	0.55787	1.95083	1.95083	-0.258178	-0.58363	0.668252
n_contacts	6.26913e-07	1.52264e-96	1.31582e-127	1.37112	1.93161	0.459098	1.93161	0.315627	0.658351	-0.778491
ATP_binding_gbind	0.58271	8.01414e-05	1.1278e-05	1.12685	1.84185	0.476054	1.84185	0.119424	0.610772	-0.742224
Grantham_x	0.65121	1.2021e-50	4.7563e-57	1.02922	1.83619	0.505645	1.83619	0.0287974	0.607693	-0.681921
AF_-	1.79943e-08	4.64056e-37	1.67565e-57	0.687556	0.6611	1.70262	1.70262	-0.374612	-0.41385	0.532169
INTERACTION_REGION	0.924162	3.67784e-09	3.41473e-09	0.961067	1.68779	0.58506	1.68779	-0.0397115	0.523422	-0.536041
gnom_mutcount	8.11744e-16	5.17141e-27	8.74128e-54	0.61574	0.717149	1.63912	1.63912	-0.484931	-0.332471	0.494158
AF_I	0.149519	0.916491	0.386425	1.62048	1.03836	0.807858	1.62048	0.482724	0.0376394	-0.213368
AF_G	0.00228131	0.199655	0.740922	1.613	0.88749	0.965583	1.613	0.478095	-0.119358	-0.0350228
isHomomultimer	1.29297e-15	0.123489	1.80499e-07	1.57188	1.042	0.870336	1.57188	0.452274	0.0411447	-0.138876
DRNApredRNAscore_aa	1	0.0445464	0.0577942	0.904838	1.42453	0.70027	1.42453	-0.0999989	0.353843	-0.356289
PTM	0.126501	7.40737e-05	2.66515e-06	1.30714	1.40321	0.664579	1.40321	0.267839	0.338762	-0.408601
AF_E	0.0542143	2.26104e-13	5.24986e-11	0.835311	1.39863	0.731697	1.39863	-0.179952	0.335491	-0.312389
Stabilizing[SEQ]	0.52378	7.80648e-11	3.61111e-10	1.05239	0.722407	1.37628	1.37628	0.051063	-0.325167	0.319382
AF_H	1.41939e-06	6.08456e-09	6.76054e-18	1.3443	1.20639	0.749201	1.3443	0.295876	0.187633	-0.288747
PSIPRED_helix_aa	1.13561e-06	7.80765e-05	3.35613e-11	1.33374	1.1267	0.813222	1.33374	0.287984	0.119294	-0.206752
A3D_SCORE	0.93402	1.33174e-13	4.94293e-14	0.991161	1.33196	0.741268	1.33196	-0.00887854	0.286655	-0.299393
HEME_binding_gbind	0.338335	0.933658	0.730118	1.32633	0.984303	0.924835	1.32633	0.282412	-0.0158218	-0.0781397
Charge Increase	0.529234	1.34765e-09	4.5478e-09	0.951154	1.32424	0.752254	1.32424	-0.0500796	0.280839	-0.284681
DFLpredScore_aa	0.464604	0.0122152	0.00267121	0.868291	0.814387	1.2829	1.2829	-0.141228	-0.205319	0.249119
DNA_binding_gbind	0.199744	0.917417	0.592158	1.25918	0.98635	0.941038	1.25918	0.230463	-0.0137444	-0.060772
RSA	0.515647	8.22191e-12	2.0282e-11	1.0377	0.819487	1.22365	1.22365	0.0370112	-0.199076	0.201836
Charge Decrease	0.0550336	0.000374005	7.81867e-07	1.15251	1.18184	0.783586	1.18184	0.141944	0.16707	-0.243875
AF_S	0.190518	0.22374	0.051308	1.1654	1.08243	0.876687	1.1654	0.153065	0.0792112	-0.131605
Hydrophobicity Decrease	0.717195	0.000136392	0.000206571	1.02288	0.865878	1.15573	1.15573	0.0226206	-0.144011	0.144736
Hydrophobicity Increase	0.717195	0.000136392	0.000206571	0.977633	1.1549	0.865251	1.1549	-0.0226206	0.144011	-0.144736
PSIPRED_strand_aa	0.275841	0.0033005	0.0149249	0.897445	1.14657	0.889576	1.14657	-0.108204	0.136776	-0.11701
DRNApredDNAscore_aa	0.763128	0.494924	0.390373	1.08829	1.12286	0.861841	1.12286	0.0846043	0.115875	-0.148684
Stabilizing[3D]	0.530251	0.0411733	0.0119159	1.05252	1.11189	0.872717	1.11189	0.0511903	0.106064	-0.136144
RNA_binding_gbind	0.00960592	0.726227	0.319144	0.592928	1.03246	1.095	1.095	-0.522683	0.0319395	0.0907515
REQUIRED_FOR_INTER	0.553939	0.718083	1	0.692302	1.08273	0.986617	1.08273	-0.367734	0.0794842	-0.0134737
Polarity Increase	0.213749	0.0791721	0.310186	0.926489	1.06922	0.960732	1.06922	-0.0763531	0.0669287	-0.0400593
AF_T	0.87433	0.244008	0.19863	1.01362	1.06711	0.929333	1.06711	0.0135304	0.06495	-0.0732885
Polarity Decrease	0.717574	0.0949293	0.135243	1.02271	0.938723	1.06005	1.06005	0.0224608	-0.0632353	0.0583129
Volume Increase	0.903628	0.50963	0.435904	1.00835	1.02574	0.969843	1.02574	0.00831267	0.0254133	-0.0306209
Volume Decrease	1	0.954968	0.95344	0.999282	0.997493	1.00299	1.00299	-0.00071805	-0.0025104	0.00298109

## Sheet: Table S5
P	Feature	Class	rank	cv	Benjamini-Hochberg corrected significance
2.71123e-14	In Domain	LOF	1	0.000333333	True
2.71123e-14	In Domain	GOF	2	0.000666667	True
4.5512e-13	No stability change[3D]	GOF	3	0.001	True
4.5512e-13	No stability change[3D]	LOF	4	0.00133333	True
2.66777e-12	isHomomultimer	LOF	5	0.00166667	True
2.66777e-12	isHomomultimer	GOF	6	0.002	True
1.7592e-09	Destabilizing[3D]	LOF	7	0.00233333	True
1.7592e-09	Destabilizing[3D]	GOF	8	0.00266667	True
3.08154e-07	Destabilizing[SEQ]	LOF	9	0.003	True
3.08154e-07	Destabilizing[SEQ]	GOF	10	0.00333333	True
4.7295e-07	gnom_mutcount	LOF	11	0.00366667	True
4.7295e-07	gnom_mutcount	GOF	12	0.004	True
3.45281e-05	No stability change[SEQ]	LOF	13	0.00433333	True
3.45281e-05	No stability change[SEQ]	GOF	14	0.00466667	True
0.000172183	Grantham_x	LOF	15	0.005	True
0.000172183	Grantham_x	GOF	16	0.00533333	True
0.000312626	PSIPRED_helix_aa	LOF	17	0.00566667	True
0.000312626	PSIPRED_helix_aa	GOF	18	0.006	True
0.000742704	MMseq2_conservation_score_aa	GOF	19	0.00633333	True
0.000742704	MMseq2_conservation_score_aa	LOF	20	0.00666667	True
0.00106347	AF_E	GOF	21	0.007	True
0.00106347	AF_E	LOF	22	0.00733333	True
0.00180978	AF_H	GOF	23	0.00766667	True
0.00180978	AF_H	LOF	24	0.008	True
0.00263322	AF_G	LOF	25	0.00833333	True
0.00263322	AF_G	GOF	26	0.00866667	True
0.00306286	AF_confidence	GOF	27	0.009	True
0.00306286	AF_confidence	LOF	28	0.00933333	True
0.0122795	Stabilizing[SEQ]	LOF	29	0.00966667	False
0.0122795	Stabilizing[SEQ]	GOF	30	0.01	False
0.0151443	RNA_binding_gbind	GOF	31	0.0103333	False
0.0151443	RNA_binding_gbind	LOF	32	0.0106667	False
0.0166269	AF_-	GOF	33	0.011	False
0.0166269	AF_-	LOF	34	0.0113333	False
0.0250031	Charge Increase	GOF	35	0.0116667	False
0.0250031	Charge Increase	LOF	36	0.012	False
0.0393465	RSA	LOF	37	0.0123333	False
0.0393465	RSA	GOF	38	0.0126667	False
0.0552763	AF_Relative_ASA	LOF	39	0.013	False
0.0552763	AF_Relative_ASA	GOF	40	0.0133333	False
0.100515	PSIPRED_strand_aa	GOF	41	0.0136667	False
0.100515	PSIPRED_strand_aa	LOF	42	0.014	False
0.103379	Mg2+_binding_gbind	GOF	43	0.0143333	False
0.103379	Mg2+_binding_gbind	LOF	44	0.0146667	False
0.115785	Polarity Increase	LOF	45	0.015	False
0.115785	Polarity Increase	GOF	46	0.0153333	False
0.133976	A3D_SCORE	GOF	47	0.0156667	False
0.133976	A3D_SCORE	LOF	48	0.016	False
0.159046	Hydrophobicity Decrease	GOF	49	0.0163333	False
0.159046	Hydrophobicity Decrease	LOF	50	0.0166667	False
0.159046	Hydrophobicity Increase	GOF	51	0.017	False
0.159046	Hydrophobicity Increase	LOF	52	0.0173333	False
0.163234	IUPRED2	LOF	53	0.0176667	False
0.163234	IUPRED2	GOF	54	0.018	False
0.192663	DisoPROscore_aa	LOF	55	0.0183333	False
0.192663	DisoPROscore_aa	GOF	56	0.0186667	False
0.200329	hgmd_mutcount	LOF	57	0.019	False
0.200329	hgmd_mutcount	GOF	58	0.0193333	False
0.201218	INTERACTION_REGION	GOF	59	0.0196667	False
0.201218	INTERACTION_REGION	LOF	60	0.02	False
0.223049	AF_I	LOF	61	0.0203333	False
0.223049	AF_I	GOF	62	0.0206667	False
0.231671	DNA_binding_gbind	LOF	63	0.021	False
0.231671	DNA_binding_gbind	GOF	64	0.0213333	False
0.261995	AF_B	GOF	65	0.0216667	False
0.261995	AF_B	LOF	66	0.022	False
0.33783	HEME_binding_gbind	GOF	67	0.0223333	False
0.33783	HEME_binding_gbind	LOF	68	0.0226667	False
0.381722	AF_S	LOF	69	0.023	False
0.381722	AF_S	GOF	70	0.0233333	False
0.430807	Ca2+_binding_gbind	GOF	71	0.0236667	False
0.430807	Ca2+_binding_gbind	LOF	72	0.024	False
0.434142	Polarity Decrease	GOF	73	0.0243333	False
0.434142	Polarity Decrease	LOF	74	0.0246667	False
0.542494	Charge Decrease	LOF	75	0.025	False
0.542494	Charge Decrease	GOF	76	0.0253333	False
0.545342	REQUIRED_FOR_INTER	GOF	77	0.0256667	False
0.545342	REQUIRED_FOR_INTER	LOF	78	0.026	False
0.589708	PTM	GOF	79	0.0263333	False
0.589708	PTM	LOF	80	0.0266667	False
0.632004	DRNApredRNAscore_aa	GOF	81	0.027	False
0.632004	DRNApredRNAscore_aa	LOF	82	0.0273333	False
0.678465	ANCHOR2	GOF	83	0.0276667	False
0.678465	ANCHOR2	LOF	84	0.028	False
0.798628	ATP_binding_gbind	LOF	85	0.0283333	False
0.798628	ATP_binding_gbind	GOF	86	0.0286667	False
0.881194	DRNApredDNAscore_aa	GOF	87	0.029	False
0.881194	DRNApredDNAscore_aa	LOF	88	0.0293333	False
0.930768	DFLpredScore_aa	LOF	89	0.0296667	False
0.930768	DFLpredScore_aa	GOF	90	0.03	False
0.949926	Volume Increase	LOF	91	0.0303333	False
0.949926	Volume Increase	GOF	92	0.0306667	False
0.957463	AF_T	LOF	93	0.031	False
0.957463	AF_T	GOF	94	0.0313333	False
1	DRNApredDNAscore_aa	Neutral	95	0.0316667	False
1	Stabilizing[SEQ]	Neutral	96	0.032	False
1	AF_H	Neutral	97	0.0323333	False
1	Charge Increase	Neutral	98	0.0326667	False
1	AF_-	Neutral	99	0.033	False
1	PSIPRED_strand_aa	Neutral	100	0.0333333	False
1	A3D_SCORE	Neutral	101	0.0336667	False
1	AF_Relative_ASA	Neutral	102	0.034	False
1	RSA	Neutral	103	0.0343333	False
1	Stabilizing[3D]	Neutral	104	0.0346667	False
1	IUPRED2	Neutral	105	0.035	False
1	DisoPROscore_aa	Neutral	106	0.0353333	False
1	ATP_binding_gbind	Neutral	107	0.0356667	False
1	AF_S	Neutral	108	0.036	False
1	Hydrophobicity Decrease	Neutral	109	0.0363333	False
1	Hydrophobicity Increase	Neutral	110	0.0366667	False
1	PTM	Neutral	111	0.037	False
1	hgmd_mutcount	Neutral	112	0.0373333	False
1	Polarity Decrease	Neutral	113	0.0376667	False
1	Charge Decrease	Neutral	114	0.038	False
1	DFLpredScore_aa	Neutral	115	0.0383333	False
1	ANCHOR2	Neutral	116	0.0386667	False
1	Volume Increase	Neutral	117	0.039	False
1	AF_confidence	Neutral	118	0.0393333	False
1	AF_T	Neutral	119	0.0396667	False
1	Polarity Increase	Neutral	120	0.04	False
1	PSIPRED_helix_aa	Neutral	121	0.0403333	False
1	REQUIRED_FOR_INTER	Neutral	122	0.0406667	False
1	DRNApredRNAscore_aa	Neutral	123	0.041	False
1	n_contacts	GOF	124	0.0413333	False
1	Volume Decrease	Neutral	125	0.0416667	False
1	Volume Decrease	GOF	126	0.042	False
1	Stabilizing[3D]	GOF	127	0.0423333	False
1	Stabilizing[3D]	LOF	128	0.0426667	False
1	Volume Decrease	LOF	129	0.043	False
1	n_contacts	LOF	130	0.0433333	False
1	Ca2+_binding_gbind	Neutral	131	0.0436667	False
1	Mg2+_binding_gbind	Neutral	132	0.044	False
1	No stability change[3D]	Neutral	133	0.0443333	False
1	AF_B	Neutral	134	0.0446667	False
1	RNA_binding_gbind	Neutral	135	0.045	False
1	AF_G	Neutral	136	0.0453333	False
1	In Domain	Neutral	137	0.0456667	False
1	AF_I	Neutral	138	0.046	False
1	Destabilizing[3D]	Neutral	139	0.0463333	False
1	isHomomultimer	Neutral	140	0.0466667	False
1	No stability change[SEQ]	Neutral	141	0.047	False
1	Destabilizing[SEQ]	Neutral	142	0.0473333	False
1	gnom_mutcount	Neutral	143	0.0476667	False
1	AF_E	Neutral	144	0.048	False
1	MMseq2_conservation_score_aa	Neutral	145	0.0483333	False
1	INTERACTION_REGION	Neutral	146	0.0486667	False
1	HEME_binding_gbind	Neutral	147	0.049	False
1	Grantham_x	Neutral	148	0.0493333	False
1	DNA_binding_gbind	Neutral	149	0.0496667	False
1	n_contacts	Neutral	150	0.05	False

## Sheet: Table S6
Feature	GOF_p	LOF_p	GOF_or	LOF_or	max_or	GOF_lor	LOF_lor
Ca2+_binding_gbind	0.430807	0.430807	0.445002	2.24718	2.24718	-0.809676	0.809676
Mg2+_binding_gbind	0.103379	0.103379	1.85489	0.539115	1.85489	0.617826	-0.617826
No stability change[3D]	4.5512e-13	4.5512e-13	1.78893	0.558992	1.78893	0.581619	-0.581619
AF_B	0.261995	0.261995	0.598062	1.67207	1.67207	-0.514061	0.514061
RNA_binding_gbind	0.0151443	0.0151443	0.603155	1.65795	1.65795	-0.505581	0.505581
AF_G	0.00263322	0.00263322	1.63208	0.612714	1.63208	0.489857	-0.489857
In Domain	2.71123e-14	2.71123e-14	1.5359	0.651083	1.5359	0.429118	-0.429118
AF_I	0.223049	0.223049	1.52917	0.653951	1.52917	0.424723	-0.424723
Destabilizing[3D]	1.7592e-09	1.7592e-09	0.659298	1.51676	1.51676	-0.416579	0.416579
isHomomultimer	2.66777e-12	2.66777e-12	1.49917	0.667036	1.49917	0.404911	-0.404911
REQUIRED_FOR_INTER	0.545342	0.545342	0.678345	1.47418	1.47418	-0.388099	0.388099
No stability change[SEQ]	3.45281e-05	3.45281e-05	1.44144	0.693752	1.44144	0.36564	-0.36564
Destabilizing[SEQ]	3.08154e-07	3.08154e-07	0.70838	1.41167	1.41167	-0.344774	0.344774
gnom_mutcount	4.7295e-07	4.7295e-07	0.733218	1.36385	1.36385	-0.310312	0.310312
AF_E	0.00106347	0.00106347	0.739366	1.35251	1.35251	-0.301962	0.301962
MMseq2_conservation_score_aa	0.000742704	0.000742704	0.754616	1.32518	1.32518	-0.281546	0.281546
INTERACTION_REGION	0.201218	0.201218	0.764846	1.30745	1.30745	-0.26808	0.26808
HEME_binding_gbind	0.33783	0.33783	1.30431	0.766689	1.30431	0.265674	-0.265674
Grantham_x	0.000172183	0.000172183	0.779172	1.28341	1.28341	-0.249523	0.249523
DRNApredRNAscore_aa	0.632004	0.632004	0.793755	1.25983	1.25983	-0.23098	0.23098
DNA_binding_gbind	0.231671	0.231671	1.24319	0.804381	1.24319	0.217682	-0.217682
PSIPRED_helix_aa	0.000312626	0.000312626	1.2427	0.804697	1.2427	0.21729	-0.21729
AF_confidence	0.00306286	0.00306286	0.805331	1.24173	1.24173	-0.216502	0.216502
Stabilizing[SEQ]	0.0122795	0.0122795	1.23316	0.810924	1.23316	0.209581	-0.209581
AF_H	0.00180978	0.00180978	1.21592	0.822425	1.21592	0.195498	-0.195498
Charge Increase	0.0250031	0.0250031	0.840482	1.18979	1.18979	-0.17378	0.17378
AF_-	0.0166269	0.0166269	0.847167	1.1804	1.1804	-0.165857	0.165857
PSIPRED_strand_aa	0.100515	0.100515	0.853596	1.17151	1.17151	-0.158297	0.158297
A3D_SCORE	0.133976	0.133976	0.878737	1.138	1.138	-0.129269	0.129269
AF_Relative_ASA	0.0552763	0.0552763	1.12723	0.887132	1.12723	0.119761	-0.119761
RSA	0.0393465	0.0393465	1.12659	0.887634	1.12659	0.119195	-0.119195
IUPRED2	0.163234	0.163234	0.88966	1.12402	1.12402	-0.116916	0.116916
DisoPROscore_aa	0.192663	0.192663	1.11917	0.89352	1.11917	0.112587	-0.112587
ATP_binding_gbind	0.798628	0.798628	0.896907	1.11494	1.11494	-0.108803	0.108803
AF_S	0.381722	0.381722	1.11459	0.897192	1.11459	0.108486	-0.108486
Polarity Increase	0.115785	0.115785	0.904689	1.10535	1.10535	-0.100164	0.100164
Hydrophobicity Decrease	0.159046	0.159046	1.09321	0.914735	1.09321	0.0891208	-0.0891208
Hydrophobicity Increase	0.159046	0.159046	0.914735	1.09321	1.09321	-0.0891208	0.0891208
PTM	0.589708	0.589708	1.09237	0.915442	1.09237	0.0883483	-0.0883483
hgmd_mutcount	0.200329	0.200329	0.915693	1.09207	1.09207	-0.0880745	0.0880745
Polarity Decrease	0.434142	0.434142	1.05165	0.950889	1.05165	0.0503574	-0.0503574
Charge Decrease	0.542494	0.542494	1.04904	0.953251	1.04904	0.0478775	-0.0478775
DFLpredScore_aa	0.930768	0.930768	0.961613	1.03992	1.03992	-0.0391431	0.0391431
ANCHOR2	0.678465	0.678465	1.03649	0.964792	1.03649	0.035843	-0.035843
DRNApredDNAscore_aa	0.881194	0.881194	1.03093	0.969999	1.03093	0.0304607	-0.0304607
AF_T	0.957463	0.957463	0.98529	1.01493	1.01493	-0.0148192	0.0148192
Volume Increase	0.949926	0.949926	0.995234	1.00479	1.00479	-0.00477698	0.00477698
Stabilizing[3D]	1	1	0.996127	1.00389	1.00389	-0.00388048	0.00388048
Volume Decrease	1	1	1.00056	0.999436	1.00056	0.000564472	-0.000564472
n_contacts	1	1	1.00025	0.999753	1.00025	0.000247213	-0.000247213

## Sheet: Table S7
Gene	neutral_dist	neutral_p	neutral_lower	neutral_upper	gof_dist	gof_p	gof_lower	gof_upper	lof_dist	lof_p	lof_lower	lof_upper
MXRA8	johnsonsu	3.90308e-32	0	0.986879	norminvgauss	0.984275	0.380805	0.959798	genhyperbolic	8.24382e-06	0.261151	0.967944
VWA1	norminvgauss	0.980718	0.522712	0.955107	norminvgauss	0.984275	0.380805	0.959798	levy_l	0.901749	0	0.842718
ATAD3A	vonmises_line	0.894359	0.575313	1	norminvgauss	0.984275	0.380805	0.959798	johnsonsb	0.927764	0.414537	0.931292
GNB1	norminvgauss	0.957074	0.630506	0.972502	wrapcauchy	0.984288	0.868249	0.906699	genhyperbolic	8.24382e-06	0.261151	0.967944
GABRD	johnsonsu	3.90308e-32	0	0.986879	norminvgauss	0.984275	0.380805	0.959798	genhyperbolic	8.24382e-06	0.261151	0.967944
RER1	johnsonsu	3.90308e-32	0	0.986879	norminvgauss	0.984275	0.380805	0.959798	genhyperbolic	8.24382e-06	0.261151	0.967944
PEX10	johnsonsu	3.90308e-32	0	0.986879	norminvgauss	0.984275	0.380805	0.959798	genhyperbolic	8.24382e-06	0.261151	0.967944
NPHP4	genhalflogistic	0.675721	0.107396	0.98412	norminvgauss	0.984275	0.380805	0.959798	johnsonsb	0.88939	0.476706	0.964121
TNFRSF9	johnsonsu	3.90308e-32	0	0.986879	norminvgauss	0.984275	0.380805	0.959798	genhyperbolic	8.24382e-06	0.261151	0.967944
PARK7	johnsonsu	3.90308e-32	0	0.986879	norminvgauss	0.984275	0.380805	0.959798	genhyperbolic	8.24382e-06	0.261151	0.967944
RERE	beta	0.952268	0.406583	0.982091	norminvgauss	0.984275	0.380805	0.959798	skewcauchy	0.994409	0	0.91654
PIK3CD	johnsonsu	3.90308e-32	0	0.986879	genlogistic	0.992099	0.760615	0.950841	genhyperbolic	8.24382e-06	0.261151	0.967944
KIF1B	t	0.985911	0	1	norminvgauss	0.984275	0.380805	0.959798	kstwo	0.977278	0.230248	0.569723
CASZ1	johnsonsu	3.90308e-32	0	0.986879	norminvgauss	0.984275	0.380805	0.959798	genhyperbolic	8.24382e-06	0.261151	0.967944
TARDBP	johnsonsu	3.90308e-32	0	0.986879	norminvgauss	0.984275	0.380805	0.959798	skewcauchy	0.999932	0.142234	0.890794
MTOR	johnsonsu	3.90308e-32	0	0.986879	norminvgauss	0.984275	0.380805	0.959798	genhyperbolic	8.24382e-06	0.261151	0.967944
CLCN6	johnsonsu	3.90308e-32	0	0.986879	norminvgauss	0.984275	0.380805	0.959798	genhyperbolic	8.24382e-06	0.261151	0.967944
NPPA	johnsonsu	3.90308e-32	0	0.986879	norminvgauss	0.984275	0.380805	0.959798	genhyperbolic	8.24382e-06	0.261151	0.967944
MFN2	johnsonsu	3.90308e-32	0	0.986879	norminvgauss	0.984275	0.380805	0.959798	genhyperbolic	8.24382e-06	0.261151	0.967944
CTRC	johnsonsu	3.90308e-32	0	0.986879	norminvgauss	0.984275	0.380805	0.959798	genhyperbolic	8.24382e-06	0.261151	0.967944
SPEN	johnsonsu	3.90308e-32	0	0.986879	norminvgauss	0.984275	0.380805	0.959798	genhyperbolic	8.24382e-06	0.261151	0.967944
CLCNKA	johnsonsu	3.90308e-32	0	0.986879	norminvgauss	0.984275	0.380805	0.959798	genhyperbolic	8.24382e-06	0.261151	0.967944
CLCNKB	genhyperbolic	0.452677	0.023819	0.984222	norminvgauss	0.984275	0.380805	0.959798	genhyperbolic	0.951706	0.414533	0.936527
FAM131C	t	0.942556	0.510879	0.997656	norminvgauss	0.984275	0.380805	0.959798	skewcauchy	0.826118	0	1
EPHA2	johnsonsu	3.90308e-32	0	0.986879	norminvgauss	0.984275	0.380805	0.959798	genhyperbolic	8.24382e-06	0.261151	0.967944
ATP13A2	levy_l	0.890437	0.266251	0.979773	norminvgauss	0.984275	0.380805	0.959798	dgamma	0.982855	0.785035	0.917288
	johnsonsu	3.90308e-32	0	0.986879	norminvgauss	0.984275	0.380805	0.959798	genhyperbolic	8.24382e-06	0.261151	0.967944
SDHB	johnsonsu	3.90308e-32	0	0.986879	norminvgauss	0.984275	0.380805	0.959798	genhyperbolic	8.24382e-06	0.261151	0.967944
PADI6	skewcauchy	0.9647	0.894461	0.926047	norminvgauss	0.984275	0.380805	0.959798	trapezoid	0.992521	0.254464	0.811014
PINK1	levy_l	0.931529	0	0.984049	norminvgauss	0.984275	0.380805	0.959798	beta	0.920762	0.647433	0.945932
ECE1	johnsonsu	3.90308e-32	0	0.986879	norminvgauss	0.984275	0.380805	0.959798	genhyperbolic	8.24382e-06	0.261151	0.967944
ALPL	johnsonsu	0.99474	0	0.981821	norminvgauss	0.984275	0.380805	0.959798	skewcauchy	0.997277	0.0924521	1
HSPG2	johnsonsu	3.90308e-32	0	0.986879	norminvgauss	0.984275	0.380805	0.959798	genhyperbolic	8.24382e-06	0.261151	0.967944
CDC42	johnsonsu	3.90308e-32	0	0.986879	norminvgauss	0.984275	0.380805	0.959798	genhyperbolic	8.24382e-06	0.261151	0.967944
WNT4	johnsonsu	3.90308e-32	0	0.986879	norminvgauss	0.984275	0.380805	0.959798	genhyperbolic	8.24382e-06	0.261151	0.967944
KDM1A	johnsonsu	3.90308e-32	0	0.986879	norminvgauss	0.984275	0.380805	0.959798	genhyperbolic	8.24382e-06	0.261151	0.967944
RPL11	trapezoid	0.930721	0.369074	0.982587	norminvgauss	0.984275	0.380805	0.959798	johnsonsu	0.881204	0.0298041	0.917137
GRHL3	levy_l	0.869291	0	0.970611	norminvgauss	0.984275	0.380805	0.959798	wrapcauchy	0.984568	0.26096	0.88818
RHCE	johnsonsu	3.90308e-32	0	0.986879	norminvgauss	0.984275	0.380805	0.959798	genhyperbolic	8.24382e-06	0.261151	0.967944
SLC30A2	levy_l	0.867648	0	0.976545	norminvgauss	0.984275	0.380805	0.959798	burr12	0.995491	0.536002	0.901628
TRIM63	johnsonsu	3.90308e-32	0	0.986879	norminvgauss	0.984275	0.380805	0.959798	genhyperbolic	8.24382e-06	0.261151	0.967944
SLC9A1	johnsonsu	3.90308e-32	0	0.986879	norminvgauss	0.984275	0.380805	0.959798	genhyperbolic	8.24382e-06	0.261151	0.967944
AHDC1	johnsonsu	3.90308e-32	0	0.986879	norminvgauss	0.984275	0.380805	0.959798	genhyperbolic	8.24382e-06	0.261151	0.967944
EPB41	johnsonsu	3.90308e-32	0	0.986879	norminvgauss	0.984275	0.380805	0.959798	genhyperbolic	8.24382e-06	0.261151	0.967944
ADGRB2	johnsonsu	3.90308e-32	0	0.986879	norminvgauss	0.984275	0.380805	0.959798	genhyperbolic	8.24382e-06	0.261151	0.967944
A3GALT2	johnsonsu	3.90308e-32	0	0.986879	norminvgauss	0.984275	0.380805	0.959798	genhyperbolic	8.24382e-06	0.261151	0.967944
MRPS15	johnsonsu	3.90308e-32	0	0.986879	norminvgauss	0.984275	0.380805	0.959798	genhyperbolic	8.24382e-06	0.261151	0.967944
CSF3R	gausshyper	0.967649	0.467612	0.980668	norminvgauss	0.984275	0.380805	0.959798	johnsonsu	0.713724	0	0.947459
RSPO1	johnsonsu	3.90308e-32	0	0.986879	norminvgauss	0.984275	0.380805	0.959798	genhyperbolic	8.24382e-06	0.261151	0.967944
RRAGC	johnsonsu	3.90308e-32	0	0.986879	norminvgauss	0.984275	0.380805	0.959798	genhyperbolic	8.24382e-06	0.261151	0.967944
MACF1	johnsonsu	3.90308e-32	0	0.986879	fisk	0.982682	0.82953	0.931059	genhyperbolic	8.24382e-06	0.261151	0.967944
PPT1	johnsonsu	3.90308e-32	0	0.986879	norminvgauss	0.984275	0.380805	0.959798	genhyperbolic	8.24382e-06	0.261151	0.967944
ZMPSTE24	levy_l	0.858929	0	0.989603	norminvgauss	0.984275	0.380805	0.959798	skewcauchy	0.992213	0	0.951636
COL9A2	johnsonsu	3.90308e-32	0	0.986879	norminvgauss	0.984275	0.380805	0.959798	genhyperbolic	8.24382e-06	0.261151	0.967944
KCNQ4	johnsonsu	3.90308e-32	0	0.986879	norminvgauss	0.984275	0.380805	0.959798	genhyperbolic	8.24382e-06	0.261151	0.967944
CTPS1	johnsonsu	3.90308e-32	0	0.986879	norminvgauss	0.984275	0.380805	0.959798	genhyperbolic	8.24382e-06	0.261151	0.967944
P3H1	beta	0.939122	0.290009	0.981757	norminvgauss	0.984275	0.380805	0.959798	skewcauchy	0.999674	0.429835	0.99147
SLC2A1	norminvgauss	0.911172	0.439222	0.980648	norminvgauss	0.984275	0.380805	0.959798	gausshyper	0.98042	0.584903	0.791314
MPL	beta	0.580655	0.130491	0.978756	norminvgauss	0.984275	0.380805	0.959798	trapezoid	0.950226	0.554305	0.977673
SZT2	johnsonsu	3.90308e-32	0	0.986879	norminvgauss	0.984275	0.380805	0.959798	genhyperbolic	8.24382e-06	0.261151	0.967944
DPH2	johnsonsu	3.90308e-32	0	0.986879	norminvgauss	0.984275	0.380805	0.959798	genhyperbolic	8.24382e-06	0.261151	0.967944
TMEM53	johnsonsu	3.90308e-32	0	0.986879	norminvgauss	0.984275	0.380805	0.959798	genhyperbolic	8.24382e-06	0.261151	0.967944
UROD	johnsonsu	3.90308e-32	0	0.986879	norminvgauss	0.984275	0.380805	0.959798	genhyperbolic	8.24382e-06	0.261151	0.967944
HPDL	johnsonsu	3.90308e-32	0	0.986879	norminvgauss	0.984275	0.380805	0.959798	genhyperbolic	8.24382e-06	0.261151	0.967944
TOE1	norminvgauss	0.719722	0	0.980993	norminvgauss	0.984275	0.380805	0.959798	fisk	0.987908	0.33531	1
MMACHC	johnsonsu	3.90308e-32	0	0.986879	norminvgauss	0.984275	0.380805	0.959798	genhyperbolic	8.24382e-06	0.261151	0.967944
PRDX1	trapezoid	0.76476	0.176283	0.985921	norminvgauss	0.984275	0.380805	0.959798	gausshyper	0.525339	0.287362	0.800232
STIL	johnsonsu	3.90308e-32	0	0.986879	norminvgauss	0.984275	0.380805	0.959798	genhyperbolic	8.24382e-06	0.261151	0.967944
FOXE3	dweibull	0.863514	0.771135	0.959905	norminvgauss	0.984275	0.380805	0.959798	norminvgauss	0.953103	0.12505	0.874022
DMRTA2	johnsonsu	3.90308e-32	0	0.986879	norminvgauss	0.984275	0.380805	0.959798	genhyperbolic	8.24382e-06	0.261151	0.967944
COA7	johnsonsu	3.90308e-32	0	0.986879	norminvgauss	0.984275	0.380805	0.959798	genhyperbolic	8.24382e-06	0.261151	0.967944
CPT2	johnsonsu	3.90308e-32	0	0.986879	norminvgauss	0.984275	0.380805	0.959798	genhyperbolic	8.24382e-06	0.261151	0.967944
FAM151A	johnsonsu	3.90308e-32	0	0.986879	norminvgauss	0.984275	0.380805	0.959798	genhyperbolic	8.24382e-06	0.261151	0.967944
BSND	beta	0.985086	0.551559	0.973164	norminvgauss	0.984275	0.380805	0.959798	levy_l	0.898698	0	0.902994
PCSK9	dgamma	0.805737	0.308049	1	loggamma	0.902462	0.769865	0.921396	mielke	0.989118	0.135241	1
DAB1	johnsonsu	3.90308e-32	0	0.986879	norminvgauss	0.984275	0.380805	0.959798	genhyperbolic	8.24382e-06	0.261151	0.967944
MYSM1	johnsonsu	3.90308e-32	0	0.986879	norminvgauss	0.984275	0.380805	0.959798	genhyperbolic	8.24382e-06	0.261151	0.967944
NFIA	johnsonsu	3.90308e-32	0	0.986879	norminvgauss	0.984275	0.380805	0.959798	genhyperbolic	8.24382e-06	0.261151	0.967944
ANGPTL3	levy_l	0.752163	0	0.966559	norminvgauss	0.984275	0.380805	0.959798	beta	0.961704	0.339161	0.890339
PGM1	johnsonsu	3.90308e-32	0	0.986879	norminvgauss	0.984275	0.380805	0.959798	genhyperbolic	8.24382e-06	0.261151	0.967944
LEPR	johnsonsu	3.90308e-32	0	0.986879	norminvgauss	0.984275	0.380805	0.959798	genhyperbolic	8.24382e-06	0.261151	0.967944
SLC35D1	norminvgauss	0.988205	0.796998	0.984474	norminvgauss	0.984275	0.380805	0.959798	vonmises_line	0.987408	0.66061	1
RPE65	johnsonsu	3.90308e-32	0	0.986879	norminvgauss	0.984275	0.380805	0.959798	skewcauchy	0.987469	0.198506	0.854904
TNNI3K	johnsonsu	3.90308e-32	0	0.986879	norminvgauss	0.984275	0.380805	0.959798	genhyperbolic	8.24382e-06	0.261151	0.967944
ACADM	ksone	0.517659	0.117842	1	norminvgauss	0.984275	0.380805	0.959798	loggamma	0.845093	0.35536	0.799671
BCL10	johnsonsu	3.90308e-32	0	0.986879	norminvgauss	0.984275	0.380805	0.959798	genhyperbolic	8.24382e-06	0.261151	0.967944
TGFBR3	johnsonsu	3.90308e-32	0	0.986879	norminvgauss	0.984275	0.380805	0.959798	genhyperbolic	8.24382e-06	0.261151	0.967944
GLMN	genhyperbolic	0.984969	0.318389	0.985179	norminvgauss	0.984275	0.380805	0.959798	johnsonsu	0.984487	0.495461	0.948745
ABCA4	levy_l	0.733298	0	0.978409	norminvgauss	0.984275	0.380805	0.959798	genhyperbolic	0.977721	0.453137	0.947287
DPYD	johnsonsu	3.90308e-32	0	0.986879	norminvgauss	0.984275	0.380805	0.959798	genhyperbolic	8.24382e-06	0.261151	0.967944
AGL	dgamma	0.975678	0.40773	1	norminvgauss	0.984275	0.380805	0.959798	skewcauchy	0.842155	0.87208	0.976152
DBT	johnsonsu	3.90308e-32	0	0.986879	norminvgauss	0.984275	0.380805	0.959798	genhyperbolic	8.24382e-06	0.261151	0.967944
CDC14A	beta	0.964111	0.837143	0.98872	norminvgauss	0.984275	0.380805	0.959798	dweibull	0.991529	0.895009	0.953195
COL11A1	johnsonsu	3.90308e-32	0	0.986879	norminvgauss	0.984275	0.380805	0.959798	genhyperbolic	8.24382e-06	0.261151	0.967944
SLC25A24	johnsonsu	3.90308e-32	0	0.986879	norminvgauss	0.984275	0.380805	0.959798	genhyperbolic	8.24382e-06	0.261151	0.967944
GPSM2	johnsonsu	3.90308e-32	0	0.986879	norminvgauss	0.984275	0.380805	0.959798	genhyperbolic	8.24382e-06	0.261151	0.967944
CELSR2	beta	0.791844	0.0316718	0.919217	skewcauchy	0.98716	0.463804	0.94024	genhyperbolic	8.24382e-06	0.261151	0.967944
ALX3	norminvgauss	0.994841	0	0.976822	norminvgauss	0.984275	0.380805	0.959798	ksone	0.999904	0.83503	0.931935
KCNA2	johnsonsu	3.90308e-32	0	0.986879	norminvgauss	0.984275	0.380805	0.959798	genhyperbolic	8.24382e-06	0.261151	0.967944
KCND3	johnsonsu	3.90308e-32	0	0.986879	norminvgauss	0.984275	0.380805	0.959798	genhyperbolic	8.24382e-06	0.261151	0.967944
PTPN22	johnsonsu	3.90308e-32	0	0.986879	norminvgauss	0.984275	0.380805	0.959798	genhyperbolic	8.24382e-06	0.261151	0.967944
AP4B1	johnsonsu	0.93245	0	0.988625	norminvgauss	0.984275	0.380805	0.959798	norminvgauss	0.946556	0.50804	0.949356
VANGL1	johnsonsu	3.90308e-32	0	0.986879	norminvgauss	0.984275	0.380805	0.959798	genhyperbolic	8.24382e-06	0.261151	0.967944
GDAP2	johnsonsu	3.90308e-32	0	0.986879	norminvgauss	0.984275	0.380805	0.959798	genhyperbolic	8.24382e-06	0.261151	0.967944
TBX15	johnsonsu	3.90308e-32	0	0.986879	norminvgauss	0.984275	0.380805	0.959798	genhyperbolic	8.24382e-06	0.261151	0.967944
PHGDH	johnsonsu	3.90308e-32	0	0.986879	norminvgauss	0.984275	0.380805	0.959798	genhyperbolic	8.24382e-06	0.261151	0.967944
NOTCH2	johnsonsu	3.90308e-32	0	0.986879	loggamma	0.999979	0.848003	0.895303	genhyperbolic	8.24382e-06	0.261151	0.967944
POLR3GL	johnsonsu	3.90308e-32	0	0.986879	norminvgauss	0.984275	0.380805	0.959798	genhyperbolic	8.24382e-06	0.261151	0.967944
HJV	johnsonsu	3.90308e-32	0	0.986879	norminvgauss	0.984275	0.380805	0.959798	genhyperbolic	8.24382e-06	0.261151	0.967944
GJA8	johnsonsu	3.90308e-32	0	0.986879	norminvgauss	0.984275	0.380805	0.959798	genhyperbolic	8.24382e-06	0.261151	0.967944
SF3B4	nakagami	0.525538	0.961301	0.988703	norminvgauss	0.984275	0.380805	0.959798	t	0.891274	0	1
ECM1	johnsonsb	0.957581	0.425362	0.986633	norminvgauss	0.984275	0.380805	0.959798	norminvgauss	0.989033	0.590933	0.964526
CTSK	johnsonsu	3.90308e-32	0	0.986879	norminvgauss	0.984275	0.380805	0.959798	genhyperbolic	8.24382e-06	0.261151	0.967944
PRUNE1	johnsonsu	3.90308e-32	0	0.986879	norminvgauss	0.984275	0.380805	0.959798	genhyperbolic	8.24382e-06	0.261151	0.967944
PSMB4	trapezoid	0.565773	0.267906	1	norminvgauss	0.984275	0.380805	0.959798	johnsonsu	0.878408	0.530237	0.867857
RORC	johnsonsu	3.90308e-32	0	0.986879	norminvgauss	0.984275	0.380805	0.959798	genhyperbolic	8.24382e-06	0.261151	0.967944
FLG	skewcauchy	0.49446	0.538138	1	norminvgauss	0.984275	0.380805	0.959798	mielke	0.999171	0.680095	0.891946
FLG2	johnsonsu	3.90308e-32	0	0.986879	norminvgauss	0.984275	0.380805	0.959798	genhyperbolic	8.24382e-06	0.261151	0.967944
GATAD2B	beta	0.985286	0.512048	0.987696	norminvgauss	0.984275	0.380805	0.959798	skewcauchy	0.894449	0.673584	0.938179
RAB13	johnsonsu	3.90308e-32	0	0.986879	norminvgauss	0.984275	0.380805	0.959798	genhyperbolic	8.24382e-06	0.261151	0.967944
TPM3	johnsonsu	3.90308e-32	0	0.986879	johnsonsu	0.980166	0.743648	0.948717	genhyperbolic	8.24382e-06	0.261151	0.967944
CHRNB2	johnsonsu	3.90308e-32	0	0.986879	norminvgauss	0.984275	0.380805	0.959798	genhyperbolic	8.24382e-06	0.261151	0.967944
PMVK	johnsonsu	3.90308e-32	0	0.986879	norminvgauss	0.984275	0.380805	0.959798	genhyperbolic	8.24382e-06	0.261151	0.967944
GBA	johnsonsu	3.90308e-32	0	0.986879	norminvgauss	0.984275	0.380805	0.959798	genhyperbolic	8.24382e-06	0.261151	0.967944
HCN3	johnsonsu	3.90308e-32	0	0.986879	norminvgauss	0.984275	0.380805	0.959798	genhyperbolic	8.24382e-06	0.261151	0.967944
ASH1L	johnsonsu	3.90308e-32	0	0.986879	norminvgauss	0.984275	0.380805	0.959798	genhyperbolic	8.24382e-06	0.261151	0.967944
MSTO1	johnsonsu	3.90308e-32	0	0.986879	norminvgauss	0.984275	0.380805	0.959798	genhyperbolic	8.24382e-06	0.261151	0.967944
YY1AP1	johnsonsu	0.921704	0.741069	0.98765	norminvgauss	0.984275	0.380805	0.959798	dgamma	0.97958	0.704051	0.946643
RIT1	beta	0.966622	0.927388	0.983947	cauchy	0.909422	0.826942	0.985924	genhyperbolic	8.24382e-06	0.261151	0.967944
KHDC4	johnsonsu	3.90308e-32	0	0.986879	norminvgauss	0.984275	0.380805	0.959798	genhyperbolic	8.24382e-06	0.261151	0.967944
LMNA	t	0.793828	0.874177	1	norminvgauss	0.984275	0.380805	0.959798	norminvgauss	0.798569	0	0.930404
NTRK1	norminvgauss	0.814372	0.475452	0.973191	norminvgauss	0.984275	0.380805	0.959798	norminvgauss	0.993016	0.0734402	0.958484
KCNJ10	johnsonsu	3.90308e-32	0	0.986879	norminvgauss	0.984275	0.380805	0.959798	logistic	0.995391	0.340667	0.852458
ATP1A2	johnsonsu	0.999114	0	0.963027	norminvgauss	0.984275	0.380805	0.959798	norminvgauss	0.885435	0.590917	0.909504
PPOX	pearson3	0.740587	0.371613	0.98331	norminvgauss	0.984275	0.380805	0.959798	genextreme	0.842188	0	0.958093
MPZ	johnsonsu	3.90308e-32	0	0.986879	norminvgauss	0.984275	0.380805	0.959798	genhyperbolic	8.24382e-06	0.261151	0.967944
SDHC	johnsonsu	3.90308e-32	0	0.986879	norminvgauss	0.984275	0.380805	0.959798	genhyperbolic	8.24382e-06	0.261151	0.967944
ATF6	johnsonsu	3.90308e-32	0	0.986879	norminvgauss	0.984275	0.380805	0.959798	genhyperbolic	8.24382e-06	0.261151	0.967944
PBX1	cauchy	0.910092	0.891591	1	norminvgauss	0.984275	0.380805	0.959798	skewcauchy	0.982	0.689472	1
TBX19	johnsonsu	3.90308e-32	0	0.986879	norminvgauss	0.984275	0.380805	0.959798	kstwo	0.986154	0.578424	0.88432
SLC19A2	weibull_max	0.786875	0	0.983649	norminvgauss	0.984275	0.380805	0.959798	levy_l	0.937624	0	0.955803
GORAB	levy_l	0.689835	0	0.981222	norminvgauss	0.984275	0.380805	0.959798	genextreme	0.966653	0.664309	0.963479
PRRX1	johnsonsu	3.90308e-32	0	0.986879	norminvgauss	0.984275	0.380805	0.959798	genhyperbolic	8.24382e-06	0.261151	0.967944
FMO3	levy_l	0.966671	0	0.984216	norminvgauss	0.984275	0.380805	0.959798	skewcauchy	0.99978	0.0137817	1
MYOC	johnsonsu	3.90308e-32	0	0.986879	norminvgauss	0.984275	0.380805	0.959798	genhyperbolic	8.24382e-06	0.261151	0.967944
SERPINC1	johnsonsu	3.90308e-32	0	0.986879	norminvgauss	0.984275	0.380805	0.959798	genhyperbolic	8.24382e-06	0.261151	0.967944
TNR	norminvgauss	0.9467	0.0439121	0.972111	norminvgauss	0.984275	0.380805	0.959798	skewcauchy	0.903089	0	0.900296
TOR1AIP1	johnsonsu	3.90308e-32	0	0.986879	norminvgauss	0.984275	0.380805	0.959798	genhyperbolic	8.24382e-06	0.261151	0.967944
LHX4	johnsonsu	3.90308e-32	0	0.986879	norminvgauss	0.984275	0.380805	0.959798	genhyperbolic	8.24382e-06	0.261151	0.967944
CACNA1E	norminvgauss	0.864165	0	0.951853	gompertz	0.996031	0.876835	0.95901	genhyperbolic	8.24382e-06	0.261151	0.967944
LAMC2	johnsonsu	3.90308e-32	0	0.986879	norminvgauss	0.984275	0.380805	0.959798	genhyperbolic	8.24382e-06	0.261151	0.967944
NCF2	johnsonsu	3.90308e-32	0	0.986879	norminvgauss	0.984275	0.380805	0.959798	genhyperbolic	8.24382e-06	0.261151	0.967944
HMCN1	johnsonsu	3.90308e-32	0	0.986879	norminvgauss	0.984275	0.380805	0.959798	genhyperbolic	8.24382e-06	0.261151	0.967944
TPR	johnsonsu	3.90308e-32	0	0.986879	norminvgauss	0.984275	0.380805	0.959798	genhyperbolic	8.24382e-06	0.261151	0.967944
CDC73	gausshyper	0.650471	0.768074	0.987152	norminvgauss	0.984275	0.380805	0.959798	hypsecant	0.984649	0.917236	0.974825
KCNT2	johnsonsu	3.90308e-32	0	0.986879	norminvgauss	0.984275	0.380805	0.959798	genhyperbolic	8.24382e-06	0.261151	0.967944
ASPM	pearson3	0.453542	0.659963	0.982765	norminvgauss	0.984275	0.380805	0.959798	norminvgauss	0.895019	0.609335	0.96747
CRB1	johnsonsu	3.90308e-32	0	0.986879	norminvgauss	0.984275	0.380805	0.959798	genhyperbolic	8.24382e-06	0.261151	0.967944
DDX59	johnsonsu	3.90308e-32	0	0.986879	norminvgauss	0.984275	0.380805	0.959798	genhyperbolic	8.24382e-06	0.261151	0.967944
PKP1	johnsonsu	3.90308e-32	0	0.986879	norminvgauss	0.984275	0.380805	0.959798	genhyperbolic	8.24382e-06	0.261151	0.967944
TNNT2	johnsonsu	3.90308e-32	0	0.986879	norminvgauss	0.984275	0.380805	0.959798	genhyperbolic	8.24382e-06	0.261151	0.967944
UBE2T	johnsonsu	3.90308e-32	0	0.986879	norminvgauss	0.984275	0.380805	0.959798	genhyperbolic	8.24382e-06	0.261151	0.967944
SYT2	johnsonsu	3.90308e-32	0	0.986879	norminvgauss	0.984275	0.380805	0.959798	genhyperbolic	8.24382e-06	0.261151	0.967944
KISS1	johnsonsu	3.90308e-32	0	0.986879	norminvgauss	0.984275	0.380805	0.959798	genhyperbolic	8.24382e-06	0.261151	0.967944
IL10	johnsonsu	3.90308e-32	0	0.986879	norminvgauss	0.984275	0.380805	0.959798	genhyperbolic	8.24382e-06	0.261151	0.967944
CD55	johnsonsu	3.90308e-32	0	0.986879	norminvgauss	0.984275	0.380805	0.959798	genhyperbolic	8.24382e-06	0.261151	0.967944
HHAT	johnsonsu	3.90308e-32	0	0.986879	norminvgauss	0.984275	0.380805	0.959798	genhyperbolic	8.24382e-06	0.261151	0.967944
KCNH1	fisk	0.995815	0.510937	1	ksone	0.994649	0.930189	0.955187	genhyperbolic	8.24382e-06	0.261151	0.967944
RD3	johnsonsu	3.90308e-32	0	0.986879	norminvgauss	0.984275	0.380805	0.959798	genhyperbolic	8.24382e-06	0.261151	0.967944
CENPF	johnsonsu	3.90308e-32	0	0.986879	norminvgauss	0.984275	0.380805	0.959798	genhyperbolic	8.24382e-06	0.261151	0.967944
KCTD3	johnsonsu	3.90308e-32	0	0.986879	norminvgauss	0.984275	0.380805	0.959798	genhyperbolic	8.24382e-06	0.261151	0.967944
USH2A	johnsonsb	0.748672	0.160948	0.983501	norminvgauss	0.984275	0.380805	0.959798	norminvgauss	0.960698	0.242747	0.920054
TGFB2	levy_l	0.829875	0	0.986762	norminvgauss	0.984275	0.380805	0.959798	johnsonsu	0.97357	0	0.935315
RAB3GAP2	johnsonsu	3.90308e-32	0	0.986879	norminvgauss	0.984275	0.380805	0.959798	genhyperbolic	8.24382e-06	0.261151	0.967944
DISP1	johnsonsu	3.90308e-32	0	0.986879	norminvgauss	0.984275	0.380805	0.959798	genhyperbolic	8.24382e-06	0.261151	0.967944
WDR26	kstwo	0.804583	0.604514	1	norminvgauss	0.984275	0.380805	0.959798	johnsonsu	0.98968	0.237043	0.931158
LBR	johnsonsb	0.889972	0.535787	0.986426	norminvgauss	0.984275	0.380805	0.959798	johnsonsb	0.960953	0.537448	0.916237
PYCR2	johnsonsu	3.90308e-32	0	0.986879	norminvgauss	0.984275	0.380805	0.959798	genhyperbolic	8.24382e-06	0.261151	0.967944
COQ8A	beta	0.890718	0.172693	0.982891	norminvgauss	0.984275	0.380805	0.959798	trapezoid	0.977551	0.541322	0.952634
GJC2	levy_l	0.852644	0	0.971184	norminvgauss	0.984275	0.380805	0.959798	invweibull	0.987504	0.59409	0.976801
IBA57	johnsonsu	3.90308e-32	0	0.986879	norminvgauss	0.984275	0.380805	0.959798	genhyperbolic	8.24382e-06	0.261151	0.967944
ACTA1	johnsonsu	3.90308e-32	0	0.986879	norminvgauss	0.984275	0.380805	0.959798	genhyperbolic	8.24382e-06	0.261151	0.967944
ARV1	johnsonsu	3.90308e-32	0	0.986879	norminvgauss	0.984275	0.380805	0.959798	genhyperbolic	8.24382e-06	0.261151	0.967944
EXOC8	johnsonsu	3.90308e-32	0	0.986879	norminvgauss	0.984275	0.380805	0.959798	genhyperbolic	8.24382e-06	0.261151	0.967944
EGLN1	johnsonsu	3.90308e-32	0	0.986879	norminvgauss	0.984275	0.380805	0.959798	genhyperbolic	8.24382e-06	0.261151	0.967944
TBCE	johnsonsu	3.90308e-32	0	0.986879	norminvgauss	0.984275	0.380805	0.959798	genhyperbolic	8.24382e-06	0.261151	0.967944
B3GALNT2	johnsonsu	3.90308e-32	0	0.986879	norminvgauss	0.984275	0.380805	0.959798	genhyperbolic	8.24382e-06	0.261151	0.967944
LYST	johnsonsu	3.90308e-32	0	0.986879	norminvgauss	0.984275	0.380805	0.959798	genhyperbolic	8.24382e-06	0.261151	0.967944
RYR2	johnsonsu	3.90308e-32	0	0.986879	burr	0.993359	0.811141	0.954025	genhyperbolic	8.24382e-06	0.261151	0.967944
FMN2	johnsonsu	3.90308e-32	0	0.986879	norminvgauss	0.984275	0.380805	0.959798	genhyperbolic	8.24382e-06	0.261151	0.967944
FH	beta	0.984571	0.259991	0.986526	norminvgauss	0.984275	0.380805	0.959798	ksone	0.998541	0.641909	0.938384
AKT3	johnsonsu	3.90308e-32	0	0.986879	norminvgauss	0.984275	0.380805	0.959798	genhyperbolic	8.24382e-06	0.261151	0.967944
ZBTB18	johnsonsu	3.90308e-32	0	0.986879	norminvgauss	0.984275	0.380805	0.959798	genhyperbolic	8.24382e-06	0.261151	0.967944
NLRP3	genpareto	0.822402	0.0590188	0.933242	skewcauchy	0.989991	0.649528	0.976983	genhyperbolic	8.24382e-06	0.261151	0.967944
TPO	t	0.996737	0.588836	1	norminvgauss	0.984275	0.380805	0.959798	beta	0.996257	0.335861	0.944156
MYT1L	weibull_max	0.778218	0	0.9761	norminvgauss	0.984275	0.380805	0.959798	dweibull	0.989932	0.597678	0.91371
RPS7	johnsonsu	3.90308e-32	0	0.986879	norminvgauss	0.984275	0.380805	0.959798	genhyperbolic	8.24382e-06	0.261151	0.967944
KIDINS220	johnsonsu	3.90308e-32	0	0.986879	norminvgauss	0.984275	0.380805	0.959798	genhyperbolic	8.24382e-06	0.261151	0.967944
ADAM17	johnsonsu	3.90308e-32	0	0.986879	norminvgauss	0.984275	0.380805	0.959798	genhyperbolic	8.24382e-06	0.261151	0.967944
ODC1	johnsonsu	3.90308e-32	0	0.986879	norminvgauss	0.984275	0.380805	0.959798	genhyperbolic	8.24382e-06	0.261151	0.967944
ATP6V1C2	johnsonsu	3.90308e-32	0	0.986879	norminvgauss	0.984275	0.380805	0.959798	genhyperbolic	8.24382e-06	0.261151	0.967944
NBAS	johnsonsu	3.90308e-32	0	0.986879	norminvgauss	0.984275	0.380805	0.959798	genhyperbolic	8.24382e-06	0.261151	0.967944
MYCN	johnsonsu	3.90308e-32	0	0.986879	norminvgauss	0.984275	0.380805	0.959798	genhyperbolic	8.24382e-06	0.261151	0.967944
APOB	weibull_max	0.714586	0.363715	0.976387	norminvgauss	0.984275	0.380805	0.959798	genhyperbolic	0.707812	0.704889	0.956515
CENPO	johnsonsu	3.90308e-32	0	0.986879	norminvgauss	0.984275	0.380805	0.959798	genhyperbolic	8.24382e-06	0.261151	0.967944
ADCY3	johnsonsu	3.90308e-32	0	0.986879	norminvgauss	0.984275	0.380805	0.959798	genhyperbolic	8.24382e-06	0.261151	0.967944
POMC	johnsonsu	3.90308e-32	0	0.986879	norminvgauss	0.984275	0.380805	0.959798	genhyperbolic	8.24382e-06	0.261151	0.967944
DNMT3A	johnsonsu	3.90308e-32	0	0.986879	norminvgauss	0.984275	0.380805	0.959798	genhyperbolic	8.24382e-06	0.261151	0.967944
RAB10	johnsonsu	3.90308e-32	0	0.986879	norminvgauss	0.984275	0.380805	0.959798	genhyperbolic	8.24382e-06	0.261151	0.967944
DRC1	johnsonsu	3.90308e-32	0	0.986879	norminvgauss	0.984275	0.380805	0.959798	genhyperbolic	8.24382e-06	0.261151	0.967944
KCNK3	gennorm	0.862637	0.304155	1	norminvgauss	0.984275	0.380805	0.959798	hypsecant	0.999806	0.386719	0.81276
MPV17	johnsonsu	3.90308e-32	0	0.986879	norminvgauss	0.984275	0.380805	0.959798	genhyperbolic	8.24382e-06	0.261151	0.967944
ALK	johnsonsu	3.90308e-32	0	0.986879	norminvgauss	0.984275	0.380805	0.959798	genhyperbolic	8.24382e-06	0.261151	0.967944
SRD5A2	johnsonsu	3.90308e-32	0	0.986879	norminvgauss	0.984275	0.380805	0.959798	genhyperbolic	8.24382e-06	0.261151	0.967944
SPAST	johnsonsu	3.90308e-32	0	0.986879	norminvgauss	0.984275	0.380805	0.959798	foldcauchy	0.992544	0.351574	1
NLRC4	johnsonsu	3.90308e-32	0	0.986879	norminvgauss	0.984275	0.380805	0.959798	genhyperbolic	8.24382e-06	0.261151	0.967944
CYP1B1	beta	0.847386	0.245256	0.976374	norminvgauss	0.984275	0.380805	0.959798	norminvgauss	0.972637	0.707415	0.943906
SOS1	gausshyper	0.935862	0.199066	0.976741	mielke	0.994196	0.842581	0.963821	genhyperbolic	8.24382e-06	0.261151	0.967944
ABCG5	johnsonsu	3.90308e-32	0	0.986879	norminvgauss	0.984275	0.380805	0.959798	genhyperbolic	8.24382e-06	0.261151	0.967944
ABCG8	johnsonsu	3.90308e-32	0	0.986879	norminvgauss	0.984275	0.380805	0.959798	genhyperbolic	8.24382e-06	0.261151	0.967944
SIX3	johnsonsu	0.855206	0.0847913	0.979431	norminvgauss	0.984275	0.380805	0.959798	skewcauchy	0.52353	0	0.954719
PRKCE	johnsonsu	3.90308e-32	0	0.986879	norminvgauss	0.984275	0.380805	0.959798	genhyperbolic	8.24382e-06	0.261151	0.967944
EPAS1	norminvgauss	0.946078	0.613995	0.955967	genextreme	0.953895	0.812498	0.933183	genhyperbolic	8.24382e-06	0.261151	0.967944
TTC7A	levy_l	0.953773	0	0.983163	norminvgauss	0.984275	0.380805	0.959798	logistic	0.966784	0.730838	1
MSH2	gausshyper	0.414083	0.462387	0.985348	norminvgauss	0.984275	0.380805	0.959798	johnsonsu	0.826635	0	0.94681
MSH6	mielke	0.987908	0	-0.590294	norminvgauss	0.984275	0.380805	0.959798	levy_l	0.643896	0	0.952971
FBXO11	johnsonsu	3.90308e-32	0	0.986879	norminvgauss	0.984275	0.380805	0.959798	genhyperbolic	8.24382e-06	0.261151	0.967944
FSHR	skewcauchy	0.96164	0.354671	0.965661	norminvgauss	0.984275	0.380805	0.959798	pearson3	0.842288	0.346532	0.785499
EFEMP1	johnsonsu	3.90308e-32	0	0.986879	norminvgauss	0.984275	0.380805	0.959798	genhyperbolic	8.24382e-06	0.261151	0.967944
FANCL	johnsonsu	3.90308e-32	0	0.986879	norminvgauss	0.984275	0.380805	0.959798	genhyperbolic	8.24382e-06	0.261151	0.967944
BCL11A	burr	0.988128	0.494923	1	norminvgauss	0.984275	0.380805	0.959798	genextreme	0.966399	0.0117486	0.930947
ATP6V1B1	johnsonsu	3.90308e-32	0	0.986879	norminvgauss	0.984275	0.380805	0.959798	genhyperbolic	8.24382e-06	0.261151	0.967944
DYSF	johnsonsu	3.90308e-32	0	0.986879	norminvgauss	0.984275	0.380805	0.959798	genhyperbolic	8.24382e-06	0.261151	0.967944
ALMS1	beta	0.878769	0.730585	0.978499	norminvgauss	0.984275	0.380805	0.959798	skewcauchy	0.94969	0.771082	0.967094
DGUOK	johnsonsu	3.90308e-32	0	0.986879	norminvgauss	0.984275	0.380805	0.959798	genhyperbolic	8.24382e-06	0.261151	0.967944
DCTN1	johnsonsu	3.90308e-32	0	0.986879	norminvgauss	0.984275	0.380805	0.959798	genhyperbolic	8.24382e-06	0.261151	0.967944
SUCLG1	johnsonsu	3.90308e-32	0	0.986879	norminvgauss	0.984275	0.380805	0.959798	genhyperbolic	8.24382e-06	0.261151	0.967944
ST3GAL5	johnsonsu	3.90308e-32	0	0.986879	norminvgauss	0.984275	0.380805	0.959798	genhyperbolic	8.24382e-06	0.261151	0.967944
MRPL35	johnsonsu	3.90308e-32	0	0.986879	norminvgauss	0.984275	0.380805	0.959798	genhyperbolic	8.24382e-06	0.261151	0.967944
REEP1	pearson3	0.99346	0.774442	0.977086	norminvgauss	0.984275	0.380805	0.959798	johnsonsu	0.988628	0.492112	0.929961
ADRA2B	johnsonsu	3.90308e-32	0	0.986879	norminvgauss	0.984275	0.380805	0.959798	genhyperbolic	8.24382e-06	0.261151	0.967944
CNNM4	johnsonsu	3.90308e-32	0	0.986879	norminvgauss	0.984275	0.380805	0.959798	genhyperbolic	8.24382e-06	0.261151	0.967944
ZAP70	johnsonsu	3.90308e-32	0	0.986879	norminvgauss	0.984275	0.380805	0.959798	genhyperbolic	8.24382e-06	0.261151	0.967944
VWA3B	johnsonsu	3.90308e-32	0	0.986879	norminvgauss	0.984275	0.380805	0.959798	genhyperbolic	8.24382e-06	0.261151	0.967944
CNGA3	johnsonsu	0.681979	0	0.982714	norminvgauss	0.984275	0.380805	0.959798	skewcauchy	0.993395	0	0.921126
TSGA10	johnsonsu	3.90308e-32	0	0.986879	norminvgauss	0.984275	0.380805	0.959798	genhyperbolic	8.24382e-06	0.261151	0.967944
PDCL3	johnsonsu	3.90308e-32	0	0.986879	norminvgauss	0.984275	0.380805	0.959798	genhyperbolic	8.24382e-06	0.261151	0.967944
SLC5A7	gausshyper	0.675064	0.239169	0.983154	norminvgauss	0.984275	0.380805	0.959798	genlogistic	0.933621	0.513478	0.907816
EDAR	johnsonsu	3.90308e-32	0	0.986879	norminvgauss	0.984275	0.380805	0.959798	genhyperbolic	8.24382e-06	0.261151	0.967944
MERTK	johnsonsu	3.90308e-32	0	0.986879	norminvgauss	0.984275	0.380805	0.959798	genhyperbolic	8.24382e-06	0.261151	0.967944
CKAP2L	ksone	0.99648	0.798015	0.993794	norminvgauss	0.984275	0.380805	0.959798	skewcauchy	0.99362	0.743674	1
IL37	johnsonsu	3.90308e-32	0	0.986879	norminvgauss	0.984275	0.380805	0.959798	genhyperbolic	8.24382e-06	0.261151	0.967944
IL36RN	johnsonsu	3.90308e-32	0	0.986879	norminvgauss	0.984275	0.380805	0.959798	genhyperbolic	8.24382e-06	0.261151	0.967944
IL1RN	johnsonsu	3.90308e-32	0	0.986879	norminvgauss	0.984275	0.380805	0.959798	genhyperbolic	8.24382e-06	0.261151	0.967944
PAX8	weibull_max	0.92224	0	0.986031	norminvgauss	0.984275	0.380805	0.959798	t	0.892545	0.550797	1
CFAP221	johnsonsu	3.90308e-32	0	0.986879	norminvgauss	0.984275	0.380805	0.959798	genhyperbolic	8.24382e-06	0.261151	0.967944
GLI2	skewcauchy	0.989753	0	1	norminvgauss	0.984275	0.380805	0.959798	johnsonsu	0.96356	0	0.937761
CNTNAP5	johnsonsu	3.90308e-32	0	0.986879	norminvgauss	0.984275	0.380805	0.959798	genhyperbolic	8.24382e-06	0.261151	0.967944
BIN1	johnsonsu	3.90308e-32	0	0.986879	norminvgauss	0.984275	0.380805	0.959798	genhyperbolic	8.24382e-06	0.261151	0.967944
ERCC3	johnsonsu	3.90308e-32	0	0.986879	norminvgauss	0.984275	0.380805	0.959798	genhyperbolic	8.24382e-06	0.261151	0.967944
PROC	johnsonsu	3.90308e-32	0	0.986879	norminvgauss	0.984275	0.380805	0.959798	genhyperbolic	8.24382e-06	0.261151	0.967944
UGGT1	johnsonsu	3.90308e-32	0	0.986879	norminvgauss	0.984275	0.380805	0.959798	genhyperbolic	8.24382e-06	0.261151	0.967944
HS6ST1	johnsonsu	3.90308e-32	0	0.986879	norminvgauss	0.984275	0.380805	0.959798	genhyperbolic	8.24382e-06	0.261151	0.967944
CFC1	nakagami	0.920356	0.727102	1	norminvgauss	0.984275	0.380805	0.959798	dweibull	0.99664	0.426666	0.830373
RAB3GAP1	johnsonsu	3.90308e-32	0	0.986879	norminvgauss	0.984275	0.380805	0.959798	genhyperbolic	8.24382e-06	0.261151	0.967944
HNMT	johnsonsu	3.90308e-32	0	0.986879	norminvgauss	0.984275	0.380805	0.959798	genhyperbolic	8.24382e-06	0.261151	0.967944
KYNU	pearson3	0.814422	0.684017	0.982537	norminvgauss	0.984275	0.380805	0.959798	skewcauchy	0.993662	0.505646	1
MBD5	johnsonsu	3.90308e-32	0	0.986879	norminvgauss	0.984275	0.380805	0.959798	genhyperbolic	8.24382e-06	0.261151	0.967944
NEB	johnsonsu	3.90308e-32	0	0.986879	norminvgauss	0.984275	0.380805	0.959798	genhyperbolic	8.24382e-06	0.261151	0.967944
ITGB6	johnsonsu	3.90308e-32	0	0.986879	norminvgauss	0.984275	0.380805	0.959798	genhyperbolic	8.24382e-06	0.261151	0.967944
TBR1	johnsonsu	3.90308e-32	0	0.986879	norminvgauss	0.984275	0.380805	0.959798	genhyperbolic	8.24382e-06	0.261151	0.967944
SLC4A10	johnsonsu	3.90308e-32	0	0.986879	norminvgauss	0.984275	0.380805	0.959798	genhyperbolic	8.24382e-06	0.261151	0.967944
IFIH1	johnsonsu	3.90308e-32	0	0.986879	skewnorm	0.982994	0.767877	0.960007	genhyperbolic	8.24382e-06	0.261151	0.967944
SCN3A	johnsonsu	3.90308e-32	0	0.986879	norminvgauss	0.984275	0.380805	0.959798	genhyperbolic	8.24382e-06	0.261151	0.967944
GALNT3	johnsonsu	3.90308e-32	0	0.986879	norminvgauss	0.984275	0.380805	0.959798	genhyperbolic	8.24382e-06	0.261151	0.967944
SCN1A	johnsonsb	0.731194	0.0791494	0.967184	johnsonsb	0.997653	0.664521	0.914545	johnsonsb	0.987576	0.151361	0.776991
SCN9A	dweibull	0.681252	0.0256807	1	skewcauchy	0.85284	0.285543	0.965688	gumbel_l	0.997316	0.228671	0.712547
GAD1	foldcauchy	0.9616	0.333998	1	norminvgauss	0.984275	0.380805	0.959798	dgamma	0.922646	0.68183	1
DCAF17	johnsonsu	0.919509	0.234173	1	norminvgauss	0.984275	0.380805	0.959798	skewcauchy	0.999498	0.496241	1
ITGA6	johnsonsu	3.90308e-32	0	0.986879	norminvgauss	0.984275	0.380805	0.959798	genhyperbolic	8.24382e-06	0.261151	0.967944
CHN1	beta	0.999063	0.0498938	0.955804	beta	0.999063	0.851892	0.923984	genhyperbolic	8.24382e-06	0.261151	0.967944
LNPK	johnsonsu	3.90308e-32	0	0.986879	norminvgauss	0.984275	0.380805	0.959798	genhyperbolic	8.24382e-06	0.261151	0.967944
HOXD13	johnsonsu	3.90308e-32	0	0.986879	norminvgauss	0.984275	0.380805	0.959798	genhyperbolic	8.24382e-06	0.261151	0.967944
HOXD4	johnsonsu	3.90308e-32	0	0.986879	norminvgauss	0.984275	0.380805	0.959798	genhyperbolic	8.24382e-06	0.261151	0.967944
PRKRA	johnsonsu	3.90308e-32	0	0.986879	norminvgauss	0.984275	0.380805	0.959798	genhyperbolic	8.24382e-06	0.261151	0.967944
TTN	weibull_max	0.279375	0	0.977628	norminvgauss	0.984275	0.380805	0.959798	skewcauchy	0.890456	0.00820189	0.930214
CCDC141	johnsonsu	3.90308e-32	0	0.986879	norminvgauss	0.984275	0.380805	0.959798	genhyperbolic	8.24382e-06	0.261151	0.967944
ITGA4	johnsonsu	3.90308e-32	0	0.986879	norminvgauss	0.984275	0.380805	0.959798	genhyperbolic	8.24382e-06	0.261151	0.967944
NEUROD1	johnsonsu	3.90308e-32	0	0.986879	norminvgauss	0.984275	0.380805	0.959798	genhyperbolic	8.24382e-06	0.261151	0.967944
SLC40A1	johnsonsu	3.90308e-32	0	0.986879	norminvgauss	0.984275	0.380805	0.959798	skewcauchy	0.996556	0	0.810705
PGAP1	johnsonsu	3.90308e-32	0	0.986879	norminvgauss	0.984275	0.380805	0.959798	genhyperbolic	8.24382e-06	0.261151	0.967944
NDUFB3	johnsonsu	3.90308e-32	0	0.986879	norminvgauss	0.984275	0.380805	0.959798	genhyperbolic	8.24382e-06	0.261151	0.967944
ALS2	johnsonsu	3.90308e-32	0	0.986879	norminvgauss	0.984275	0.380805	0.959798	genhyperbolic	8.24382e-06	0.261151	0.967944
BMPR2	johnsonsb	0.980372	0.608093	0.985926	norminvgauss	0.984275	0.380805	0.959798	kappa4	0.940233	0.543031	0.964898
CTLA4	johnsonsu	3.90308e-32	0	0.986879	norminvgauss	0.984275	0.380805	0.959798	genhyperbolic	8.24382e-06	0.261151	0.967944
EEF1B2	johnsonsu	3.90308e-32	0	0.986879	norminvgauss	0.984275	0.380805	0.959798	genhyperbolic	8.24382e-06	0.261151	0.967944
FASTKD2	johnsonsu	3.90308e-32	0	0.986879	norminvgauss	0.984275	0.380805	0.959798	genhyperbolic	8.24382e-06	0.261151	0.967944
BARD1	johnsonsu	3.90308e-32	0	0.986879	norminvgauss	0.984275	0.380805	0.959798	genhyperbolic	8.24382e-06	0.261151	0.967944
ABCA12	johnsonsu	3.90308e-32	0	0.986879	norminvgauss	0.984275	0.380805	0.959798	genhyperbolic	8.24382e-06	0.261151	0.967944
SMARCAL1	johnsonsu	3.90308e-32	0	0.986879	norminvgauss	0.984275	0.380805	0.959798	genhyperbolic	8.24382e-06	0.261151	0.967944
STK36	johnsonsu	3.90308e-32	0	0.986879	norminvgauss	0.984275	0.380805	0.959798	genhyperbolic	8.24382e-06	0.261151	0.967944
CYP27A1	johnsonsu	3.90308e-32	0	0.986879	norminvgauss	0.984275	0.380805	0.959798	genhyperbolic	8.24382e-06	0.261151	0.967944
PRKAG3	johnsonsu	3.90308e-32	0	0.986879	norminvgauss	0.984275	0.380805	0.959798	genhyperbolic	8.24382e-06	0.261151	0.967944
CFAP65	johnsonsu	3.90308e-32	0	0.986879	norminvgauss	0.984275	0.380805	0.959798	genhyperbolic	8.24382e-06	0.261151	0.967944
NHEJ1	johnsonsu	3.90308e-32	0	0.986879	norminvgauss	0.984275	0.380805	0.959798	genhyperbolic	8.24382e-06	0.261151	0.967944
DNAJB2	johnsonsu	3.90308e-32	0	0.986879	norminvgauss	0.984275	0.380805	0.959798	genhyperbolic	8.24382e-06	0.261151	0.967944
DES	johnsonsu	3.90308e-32	0	0.986879	norminvgauss	0.984275	0.380805	0.959798	genhyperbolic	8.24382e-06	0.261151	0.967944
GMPPA	johnsonsu	3.90308e-32	0	0.986879	norminvgauss	0.984275	0.380805	0.959798	genhyperbolic	8.24382e-06	0.261151	0.967944
EPHA4	johnsonsu	3.90308e-32	0	0.986879	norminvgauss	0.984275	0.380805	0.959798	genhyperbolic	8.24382e-06	0.261151	0.967944
PAX3	levy_l	0.618221	0	0.979667	norminvgauss	0.984275	0.380805	0.959798	trapezoid	0.74369	0.784557	0.949556
FARSB	johnsonsu	3.90308e-32	0	0.986879	norminvgauss	0.984275	0.380805	0.959798	genhyperbolic	8.24382e-06	0.261151	0.967944
CUL3	levy_l	0.926261	0	0.969488	norminvgauss	0.984275	0.380805	0.959798	trapezoid	0.988221	0.191554	1
COL4A4	johnsonsu	3.90308e-32	0	0.986879	norminvgauss	0.984275	0.380805	0.959798	genhyperbolic	8.24382e-06	0.261151	0.967944
COL4A3	johnsonsu	3.90308e-32	0	0.986879	norminvgauss	0.984275	0.380805	0.959798	genhyperbolic	8.24382e-06	0.261151	0.967944
MFF	johnsonsu	3.90308e-32	0	0.986879	norminvgauss	0.984275	0.380805	0.959798	genhyperbolic	8.24382e-06	0.261151	0.967944
TRIP12	levy_l	0.995775	0	0.984181	norminvgauss	0.984275	0.380805	0.959798	beta	0.868141	0.405668	0.876325
HTR2B	johnsonsu	3.90308e-32	0	0.986879	norminvgauss	0.984275	0.380805	0.959798	genhyperbolic	8.24382e-06	0.261151	0.967944
CHRND	johnsonsu	3.90308e-32	0	0.986879	norminvgauss	0.984275	0.380805	0.959798	genhyperbolic	8.24382e-06	0.261151	0.967944
CHRNG	johnsonsu	3.90308e-32	0	0.986879	norminvgauss	0.984275	0.380805	0.959798	genhyperbolic	8.24382e-06	0.261151	0.967944
UGT1A4	johnsonsu	3.90308e-32	0	0.986879	norminvgauss	0.984275	0.380805	0.959798	genhyperbolic	8.24382e-06	0.261151	0.967944
COL6A3	dgamma	0.931365	0.617836	0.981793	norminvgauss	0.984275	0.380805	0.959798	exponnorm	0.971609	0.360043	0.966557
KIF1A	genhyperbolic	0.997282	0.313051	0.976015	norminvgauss	0.984275	0.380805	0.959798	pearson3	0.99769	0.641588	0.93788
AGXT	levy_l	0.824979	0	0.974299	norminvgauss	0.984275	0.380805	0.959798	norminvgauss	0.998522	0.57351	0.930591
ITPR1	johnsonsu	3.90308e-32	0	0.986879	norminvgauss	0.984275	0.380805	0.959798	genhyperbolic	8.24382e-06	0.261151	0.967944
CAV3	genpareto	0.984568	0.0566338	0.967157	norminvgauss	0.985265	0.586869	0.922458	genhyperbolic	8.24382e-06	0.261151	0.967944
SETD5	gausshyper	0.988897	0.528866	0.985772	norminvgauss	0.984275	0.380805	0.959798	norminvgauss	0.995516	0.457118	0.952823
VHL	johnsonsu	3.90308e-32	0	0.986879	norminvgauss	0.984275	0.380805	0.959798	genhyperbolic	8.24382e-06	0.261151	0.967944
ATP2B2	ksone	0.906687	0.968065	0.973688	norminvgauss	0.984275	0.380805	0.959798	gumbel_l	0.986544	0.801507	0.909003
TIMP4	johnsonsu	3.90308e-32	0	0.986879	norminvgauss	0.984275	0.380805	0.959798	genhyperbolic	8.24382e-06	0.261151	0.967944
SYN2	johnsonsu	3.90308e-32	0	0.986879	norminvgauss	0.984275	0.380805	0.959798	genhyperbolic	8.24382e-06	0.261151	0.967944
PPARG	johnsonsu	0.465284	0	0.985892	norminvgauss	0.984275	0.380805	0.959798	dweibull	0.98888	0.464271	0.989115
MKRN2	skewcauchy	0.938793	0	0.945434	mielke	0.999501	0.882076	0.897381	genhyperbolic	8.24382e-06	0.261151	0.967944
RAF1	beta	0.999065	0.547506	0.981822	burr	0.931677	0.908817	0.960682	genhyperbolic	8.24382e-06	0.261151	0.967944
RBSN	johnsonsu	3.90308e-32	0	0.986879	norminvgauss	0.984275	0.380805	0.959798	genhyperbolic	8.24382e-06	0.261151	0.967944
HACL1	johnsonsu	3.90308e-32	0	0.986879	norminvgauss	0.984275	0.380805	0.959798	genhyperbolic	8.24382e-06	0.261151	0.967944
BTD	johnsonsu	3.90308e-32	0	0.986879	norminvgauss	0.984275	0.380805	0.959798	genhyperbolic	8.24382e-06	0.261151	0.967944
RPL15	johnsonsu	3.90308e-32	0	0.986879	norminvgauss	0.984275	0.380805	0.959798	genhyperbolic	8.24382e-06	0.261151	0.967944
RARB	johnsonsu	3.90308e-32	0	0.986879	norminvgauss	0.984275	0.380805	0.959798	genhyperbolic	8.24382e-06	0.261151	0.967944
NGLY1	johnsonsu	3.90308e-32	0	0.986879	norminvgauss	0.984275	0.380805	0.959798	genhyperbolic	8.24382e-06	0.261151	0.967944
TGFBR2	dweibull	0.671432	0.277455	1	norminvgauss	0.984275	0.380805	0.959798	dgamma	0.981848	0.474335	0.837232
GPD1L	johnsonsu	3.90308e-32	0	0.986879	norminvgauss	0.984275	0.380805	0.959798	genhyperbolic	8.24382e-06	0.261151	0.967944
GLB1	johnsonsu	3.90308e-32	0	0.986879	norminvgauss	0.984275	0.380805	0.959798	genhyperbolic	8.24382e-06	0.261151	0.967944
CRTAP	johnsonsu	3.90308e-32	0	0.986879	norminvgauss	0.984275	0.380805	0.959798	genhyperbolic	8.24382e-06	0.261151	0.967944
MLH1	johnsonsb	0.482124	0.140733	0.984801	norminvgauss	0.984275	0.380805	0.959798	genhyperbolic	0.912749	0.126506	0.943375
PLCD1	johnsonsu	3.90308e-32	0	0.986879	norminvgauss	0.984275	0.380805	0.959798	genhyperbolic	8.24382e-06	0.261151	0.967944
ACAA1	johnsonsu	3.90308e-32	0	0.986879	norminvgauss	0.984275	0.380805	0.959798	genhyperbolic	8.24382e-06	0.261151	0.967944
SCN5A	johnsonsu	0.649666	0	0.972894	skewcauchy	0.972824	0	0.9062	dweibull	0.705858	0.321846	1
SCN10A	johnsonsu	3.90308e-32	0	0.986879	betaprime	0.999892	0.809116	0.912149	genhyperbolic	8.24382e-06	0.261151	0.967944
SCN11A	beta	0.934859	0.227104	0.941432	johnsonsu	0.99648	0.862184	0.956747	genhyperbolic	8.24382e-06	0.261151	0.967944
CTNNB1	johnsonsu	3.90308e-32	0	0.986879	norminvgauss	0.984275	0.380805	0.959798	gumbel_l	0.811734	0.763202	0.912711
POMGNT2	johnsonsu	3.90308e-32	0	0.986879	norminvgauss	0.984275	0.380805	0.959798	genhyperbolic	8.24382e-06	0.261151	0.967944
KIF15	johnsonsu	3.90308e-32	0	0.986879	norminvgauss	0.984275	0.380805	0.959798	genhyperbolic	8.24382e-06	0.261151	0.967944
TMIE	johnsonsu	3.90308e-32	0	0.986879	norminvgauss	0.984275	0.380805	0.959798	genhyperbolic	8.24382e-06	0.261151	0.967944
PRSS50	johnsonsu	3.90308e-32	0	0.986879	norminvgauss	0.984275	0.380805	0.959798	genhyperbolic	8.24382e-06	0.261151	0.967944
MYL3	johnsonsu	3.90308e-32	0	0.986879	norminvgauss	0.984275	0.380805	0.959798	genhyperbolic	8.24382e-06	0.261151	0.967944
PTH1R	norminvgauss	0.945662	0.751618	0.973946	norminvgauss	0.984275	0.380805	0.959798	norminvgauss	0.84657	0.0386577	0.946174
NBEAL2	johnsonsu	3.90308e-32	0	0.986879	norminvgauss	0.984275	0.380805	0.959798	genhyperbolic	8.24382e-06	0.261151	0.967944
SETD2	beta	0.980711	0.6375	0.982078	norminvgauss	0.984275	0.380805	0.959798	wrapcauchy	0.650865	0.516835	0.913463
PTPN23	t	0.940498	0.444047	1	norminvgauss	0.984275	0.380805	0.959798	ksone	0.994015	0.23366	0.899573
DHX30	johnsonsu	3.90308e-32	0	0.986879	norminvgauss	0.984275	0.380805	0.959798	genhyperbolic	8.24382e-06	0.261151	0.967944
ATRIP	norminvgauss	0.877051	0	0.85398	norminvgauss	0.984275	0.380805	0.959798	mielke	0.994556	0.0938844	0.67488
COL7A1	ksone	0.9131	0.073485	1	norminvgauss	0.984275	0.380805	0.959798	argus	0.996829	0.169238	0.883632
CELSR3	levy_l	0.738874	0	0.927415	hypsecant	0.998513	0.837486	0.957752	genhyperbolic	8.24382e-06	0.261151	0.967944
QRICH1	beta	0.962832	0.804527	0.969562	norminvgauss	0.984275	0.380805	0.959798	skewcauchy	0.961711	0.167184	0.941654
QARS1	beta	0.928006	0.185266	0.959772	norminvgauss	0.984275	0.380805	0.959798	skewcauchy	0.968031	0.268593	1
LAMB2	johnsonsu	0.746223	0	0.978686	norminvgauss	0.984275	0.380805	0.959798	skewcauchy	0.997762	0.572926	1
AMT	johnsonsu	3.90308e-32	0	0.986879	norminvgauss	0.984275	0.380805	0.959798	genhyperbolic	8.24382e-06	0.261151	0.967944
DAG1	johnsonsu	3.90308e-32	0	0.986879	norminvgauss	0.984275	0.380805	0.959798	genhyperbolic	8.24382e-06	0.261151	0.967944
UBA7	johnsonsu	3.90308e-32	0	0.986879	norminvgauss	0.984275	0.380805	0.959798	genhyperbolic	8.24382e-06	0.261151	0.967944
GNAT1	johnsonsu	3.90308e-32	0	0.986879	norminvgauss	0.984275	0.380805	0.959798	genhyperbolic	8.24382e-06	0.261151	0.967944
DOCK3	johnsonsu	3.90308e-32	0	0.986879	norminvgauss	0.984275	0.380805	0.959798	genhyperbolic	8.24382e-06	0.261151	0.967944
ACY1	johnsonsu	3.90308e-32	0	0.986879	norminvgauss	0.984275	0.380805	0.959798	genhyperbolic	8.24382e-06	0.261151	0.967944
POC1A	johnsonsu	3.90308e-32	0	0.986879	norminvgauss	0.984275	0.380805	0.959798	genhyperbolic	8.24382e-06	0.261151	0.967944
PRKCD	johnsonsu	3.90308e-32	0	0.986879	norminvgauss	0.984275	0.380805	0.959798	genhyperbolic	8.24382e-06	0.261151	0.967944
CACNA1D	johnsonsu	3.90308e-32	0	0.986879	norminvgauss	0.984275	0.380805	0.959798	genhyperbolic	8.24382e-06	0.261151	0.967944
WNT5A	johnsonsu	3.90308e-32	0	0.986879	norminvgauss	0.984275	0.380805	0.959798	genhyperbolic	8.24382e-06	0.261151	0.967944
IL17RD	johnsonsu	3.90308e-32	0	0.986879	norminvgauss	0.984275	0.380805	0.959798	genhyperbolic	8.24382e-06	0.261151	0.967944
HESX1	johnsonsu	3.90308e-32	0	0.986879	norminvgauss	0.984275	0.380805	0.959798	genhyperbolic	8.24382e-06	0.261151	0.967944
APPL1	johnsonsu	3.90308e-32	0	0.986879	norminvgauss	0.984275	0.380805	0.959798	genhyperbolic	8.24382e-06	0.261151	0.967944
FLNB	wrapcauchy	0.9616	0.698482	0.980742	trapezoid	0.995577	0.814279	0.892342	trapezoid	0.923373	0.619853	0.888311
DNASE1L3	johnsonsu	3.90308e-32	0	0.986879	norminvgauss	0.984275	0.380805	0.959798	genhyperbolic	8.24382e-06	0.261151	0.967944
EOGT	johnsonsu	3.90308e-32	0	0.986879	norminvgauss	0.984275	0.380805	0.959798	genhyperbolic	8.24382e-06	0.261151	0.967944
LMOD3	johnsonsu	3.90308e-32	0	0.986879	norminvgauss	0.984275	0.380805	0.959798	genhyperbolic	8.24382e-06	0.261151	0.967944
MITF	logistic	0.999577	0.524398	1	norminvgauss	0.984275	0.380805	0.959798	norminvgauss	0.995832	0.105332	0.969929
PROK2	dweibull	0.926364	0.41568	1	norminvgauss	0.984275	0.380805	0.959798	exponpow	0.963786	0.2125	0.94034
CNTN3	johnsonsu	3.90308e-32	0	0.986879	norminvgauss	0.984275	0.380805	0.959798	genhyperbolic	8.24382e-06	0.261151	0.967944
ROBO1	johnsonsu	3.90308e-32	0	0.986879	norminvgauss	0.984275	0.380805	0.959798	genhyperbolic	8.24382e-06	0.261151	0.967944
GBE1	johnsonsu	3.90308e-32	0	0.986879	norminvgauss	0.984275	0.380805	0.959798	genhyperbolic	8.24382e-06	0.261151	0.967944
CHMP2B	johnsonsu	3.90308e-32	0	0.986879	norminvgauss	0.984275	0.380805	0.959798	genhyperbolic	8.24382e-06	0.261151	0.967944
POU1F1	johnsonsu	3.90308e-32	0	0.986879	norminvgauss	0.984275	0.380805	0.959798	genhyperbolic	8.24382e-06	0.261151	0.967944
PROS1	norminvgauss	0.984062	0	0.997401	norminvgauss	0.984275	0.380805	0.959798	f	0.997239	0.757556	1
ARL13B	johnsonsu	3.90308e-32	0	0.986879	norminvgauss	0.984275	0.380805	0.959798	genhyperbolic	8.24382e-06	0.261151	0.967944
NSUN3	johnsonsu	3.90308e-32	0	0.986879	norminvgauss	0.984275	0.380805	0.959798	genhyperbolic	8.24382e-06	0.261151	0.967944
CPOX	levy_l	0.755297	0	0.985725	norminvgauss	0.984275	0.380805	0.959798	wrapcauchy	0.904167	0.315384	0.928474
TOMM70	johnsonsu	3.90308e-32	0	0.986879	norminvgauss	0.984275	0.380805	0.959798	genhyperbolic	8.24382e-06	0.261151	0.967944
CBLB	beta	0.96484	0.343322	0.974399	norminvgauss	0.984275	0.380805	0.959798	kstwo	0.994824	0.130439	0.580666
C3orf52	johnsonsu	3.90308e-32	0	0.986879	norminvgauss	0.984275	0.380805	0.959798	genhyperbolic	8.24382e-06	0.261151	0.967944
ARHGAP31	johnsonsu	3.90308e-32	0	0.986879	norminvgauss	0.984275	0.380805	0.959798	genhyperbolic	8.24382e-06	0.261151	0.967944
POGLUT1	levy_l	0.884732	0	0.98094	norminvgauss	0.984275	0.380805	0.959798	johnsonsu	0.886597	0.168032	0.922605
HGD	johnsonsu	0.733968	0	0.980195	norminvgauss	0.984275	0.380805	0.959798	norminvgauss	0.675413	0.251398	0.915469
IQCB1	johnsonsu	3.90308e-32	0	0.986879	norminvgauss	0.984275	0.380805	0.959798	genhyperbolic	8.24382e-06	0.261151	0.967944
ILDR1	burr	0.949414	0.612867	0.984663	norminvgauss	0.984275	0.380805	0.959798	t	0.939418	0.583112	1
CASR	beta	0.689138	0.00880433	0.970979	genlogistic	0.995226	0.600005	0.879607	dgamma	0.824527	0.534956	0.970172
CSTA	johnsonsu	3.90308e-32	0	0.986879	norminvgauss	0.984275	0.380805	0.959798	genhyperbolic	8.24382e-06	0.261151	0.967944
ADCY5	johnsonsu	3.90308e-32	0	0.986879	norminvgauss	0.984275	0.380805	0.959798	genhyperbolic	8.24382e-06	0.261151	0.967944
MYLK	johnsonsu	3.90308e-32	0	0.986879	norminvgauss	0.984275	0.380805	0.959798	genhyperbolic	8.24382e-06	0.261151	0.967944
KLF15	johnsonsu	3.90308e-32	0	0.986879	norminvgauss	0.984275	0.380805	0.959798	genhyperbolic	8.24382e-06	0.261151	0.967944
SEC61A1	johnsonsu	3.90308e-32	0	0.986879	norminvgauss	0.984275	0.380805	0.959798	genhyperbolic	8.24382e-06	0.261151	0.967944
GATA2	johnsonsu	3.90308e-32	0	0.986879	norminvgauss	0.984275	0.380805	0.959798	genhyperbolic	8.24382e-06	0.261151	0.967944
RHO	johnsonsu	3.90308e-32	0	0.986879	norminvgauss	0.984275	0.380805	0.959798	genhyperbolic	8.24382e-06	0.261151	0.967944
ATP2C1	johnsonsu	3.90308e-32	0	0.986879	norminvgauss	0.984275	0.380805	0.959798	genhyperbolic	8.24382e-06	0.261151	0.967944
UBA5	wrapcauchy	0.984568	0.40904	0.982808	norminvgauss	0.984275	0.380805	0.959798	wrapcauchy	0.93762	0.644825	0.92119
NPHP3	johnsonsu	3.90308e-32	0	0.986879	norminvgauss	0.984275	0.380805	0.959798	genhyperbolic	8.24382e-06	0.261151	0.967944
BFSP2	johnsonsu	3.90308e-32	0	0.986879	norminvgauss	0.984275	0.380805	0.959798	genhyperbolic	8.24382e-06	0.261151	0.967944
SLCO2A1	johnsonsu	3.90308e-32	0	0.986879	norminvgauss	0.984275	0.380805	0.959798	genhyperbolic	8.24382e-06	0.261151	0.967944
KY	johnsonsu	3.90308e-32	0	0.986879	norminvgauss	0.984275	0.380805	0.959798	genhyperbolic	8.24382e-06	0.261151	0.967944
STAG1	johnsonsu	3.90308e-32	0	0.986879	norminvgauss	0.984275	0.380805	0.959798	genhyperbolic	8.24382e-06	0.261151	0.967944
DZIP1L	johnsonsu	3.90308e-32	0	0.986879	norminvgauss	0.984275	0.380805	0.959798	genhyperbolic	8.24382e-06	0.261151	0.967944
FOXL2NB	johnsonsu	0.95365	0	0.969921	norminvgauss	0.984275	0.380805	0.959798	beta	0.539432	0.666332	0.893254
ATR	johnsonsu	3.90308e-32	0	0.986879	norminvgauss	0.984275	0.380805	0.959798	genhyperbolic	8.24382e-06	0.261151	0.967944
PLOD2	johnsonsu	3.90308e-32	0	0.986879	norminvgauss	0.984275	0.380805	0.959798	genhyperbolic	8.24382e-06	0.261151	0.967944
ZIC1	johnsonsu	3.90308e-32	0	0.986879	norminvgauss	0.984275	0.380805	0.959798	genhyperbolic	8.24382e-06	0.261151	0.967944
CP	laplace	0.519107	0.416344	1	norminvgauss	0.984275	0.380805	0.959798	skewcauchy	0.97562	0.467551	0.943968
RNF13	johnsonsu	3.90308e-32	0	0.986879	norminvgauss	0.984275	0.380805	0.959798	genhyperbolic	8.24382e-06	0.261151	0.967944
IGSF10	johnsonsu	3.90308e-32	0	0.986879	norminvgauss	0.984275	0.380805	0.959798	genhyperbolic	8.24382e-06	0.261151	0.967944
MME	johnsonsu	0.609346	0	0.985007	norminvgauss	0.984275	0.380805	0.959798	skewcauchy	0.870415	0	0.958459
SHOX2	johnsonsu	3.90308e-32	0	0.986879	norminvgauss	0.984275	0.380805	0.959798	genhyperbolic	8.24382e-06	0.261151	0.967944
RSRC1	beta	0.966186	0.61104	0.985473	norminvgauss	0.984275	0.380805	0.959798	hypsecant	0.976599	0.69157	0.954474
BCHE	johnsonsu	3.90308e-32	0	0.986879	norminvgauss	0.984275	0.380805	0.959798	genhyperbolic	8.24382e-06	0.261151	0.967944
ACTRT3	dgamma	0.864452	0.315393	1	norminvgauss	0.984275	0.380805	0.959798	levy_l	0.964173	0	0.853905
SLC2A2	johnsonsu	3.90308e-32	0	0.986879	norminvgauss	0.984275	0.380805	0.959798	genhyperbolic	8.24382e-06	0.261151	0.967944
GHSR	johnsonsu	3.90308e-32	0	0.986879	norminvgauss	0.984275	0.380805	0.959798	genhyperbolic	8.24382e-06	0.261151	0.967944
TBL1XR1	levy_l	0.886261	0	0.985479	norminvgauss	0.984275	0.380805	0.959798	moyal	0.97651	0.559265	0.745113
CCDC39	exponpow	0.970512	0.292524	0.935072	norminvgauss	0.984275	0.380805	0.959798	skewcauchy	0.986294	0	0.930533
SOX2	gengamma	0.375901	0.611586	1	norminvgauss	0.984275	0.380805	0.959798	norminvgauss	0.919408	0.452454	0.95352
MCCC1	johnsonsb	0.835077	0.750752	0.977843	norminvgauss	0.984275	0.380805	0.959798	burr	0.999065	0.843204	0.926785
CLCN2	ksone	0.989194	0.0960541	1	beta	0.980864	0.686397	0.895041	norminvgauss	0.997078	0	0.818636
POLR2H	johnsonsu	3.90308e-32	0	0.986879	norminvgauss	0.984275	0.380805	0.959798	genhyperbolic	8.24382e-06	0.261151	0.967944
CHRD	johnsonsu	3.90308e-32	0	0.986879	norminvgauss	0.984275	0.380805	0.959798	genhyperbolic	8.24382e-06	0.261151	0.967944
DNAJB11	johnsonsu	0.987465	0	0.982144	norminvgauss	0.984275	0.380805	0.959798	johnsonsu	0.891161	0.571959	0.936617
TP63	genpareto	0.861262	0.0552872	0.925399	johnsonsu	0.931632	0.70272	0.97237	genhyperbolic	8.24382e-06	0.261151	0.967944
P3H2	johnsonsu	3.90308e-32	0	0.986879	norminvgauss	0.984275	0.380805	0.959798	genhyperbolic	8.24382e-06	0.261151	0.967944
CLDN16	gausshyper	0.904298	0.375709	0.984155	norminvgauss	0.984275	0.380805	0.959798	trapezoid	0.982305	0.725293	0.93959
FGF12	johnsonsu	3.90308e-32	0	0.986879	norminvgauss	0.984275	0.380805	0.959798	genhyperbolic	8.24382e-06	0.261151	0.967944
OPA1	johnsonsu	3.90308e-32	0	0.986879	norminvgauss	0.984275	0.380805	0.959798	genhyperbolic	8.24382e-06	0.261151	0.967944
PCYT1A	johnsonsu	3.90308e-32	0	0.986879	norminvgauss	0.984275	0.380805	0.959798	genhyperbolic	8.24382e-06	0.261151	0.967944
NRROS	johnsonsu	3.90308e-32	0	0.986879	norminvgauss	0.984275	0.380805	0.959798	genhyperbolic	8.24382e-06	0.261151	0.967944
IQCG	trapezoid	0.998343	0.643169	0.960329	norminvgauss	0.984275	0.380805	0.959798	norminvgauss	0.989682	0	0.658626
FGFR3	johnsonsu	3.90308e-32	0	0.986879	hypsecant	0.996685	0.838963	0.963744	genhyperbolic	8.24382e-06	0.261151	0.967944
LETM1	johnsonsu	3.90308e-32	0	0.986879	norminvgauss	0.984275	0.380805	0.959798	genhyperbolic	8.24382e-06	0.261151	0.967944
NSD2	johnsonsu	3.90308e-32	0	0.986879	norminvgauss	0.984275	0.380805	0.959798	genhyperbolic	8.24382e-06	0.261151	0.967944
SH3BP2	johnsonsu	3.90308e-32	0	0.986879	norminvgauss	0.984275	0.380805	0.959798	genhyperbolic	8.24382e-06	0.261151	0.967944
NOP14	johnsonsu	3.90308e-32	0	0.986879	norminvgauss	0.984275	0.380805	0.959798	genhyperbolic	8.24382e-06	0.261151	0.967944
EVC	johnsonsu	3.90308e-32	0	0.986879	norminvgauss	0.984275	0.380805	0.959798	genhyperbolic	8.24382e-06	0.261151	0.967944
WFS1	levy_l	0.119442	0	0.976138	norminvgauss	0.984275	0.380805	0.959798	johnsonsb	0.882615	0.609842	0.923341
DRD5	johnsonsu	3.90308e-32	0	0.986879	norminvgauss	0.984275	0.380805	0.959798	genhyperbolic	8.24382e-06	0.261151	0.967944
SLC2A9	norminvgauss	0.756866	0.538918	0.984544	norminvgauss	0.984275	0.380805	0.959798	skewcauchy	0.999828	0.0780203	1
CC2D2A	johnsonsu	0.634804	0	0.98279	norminvgauss	0.984275	0.380805	0.959798	dgamma	0.86417	0.82298	0.967967
FBXL5	johnsonsu	3.90308e-32	0	0.986879	norminvgauss	0.984275	0.380805	0.959798	genhyperbolic	8.24382e-06	0.261151	0.967944
QDPR	johnsonsu	3.90308e-32	0	0.986879	norminvgauss	0.984275	0.380805	0.959798	genhyperbolic	8.24382e-06	0.261151	0.967944
SEPSECS	johnsonsu	3.90308e-32	0	0.986879	norminvgauss	0.984275	0.380805	0.959798	genhyperbolic	8.24382e-06	0.261151	0.967944
SLC34A2	johnsonsu	3.90308e-32	0	0.986879	norminvgauss	0.984275	0.380805	0.959798	genhyperbolic	8.24382e-06	0.261151	0.967944
KLB	dgamma	0.948997	0.193737	1	norminvgauss	0.984275	0.380805	0.959798	ksone	0.993472	0.181592	0.854244
UGDH	johnsonsu	0.683246	0	0.989848	norminvgauss	0.984275	0.380805	0.959798	beta	0.955705	0.385435	0.947542
PHOX2B	johnsonsu	3.90308e-32	0	0.986879	norminvgauss	0.984275	0.380805	0.959798	genhyperbolic	8.24382e-06	0.261151	0.967944
KIT	trapezoid	0.955703	0.395814	1	trapezoid	0.866206	0.759488	0.966705	gumbel_l	0.964813	0.0169189	0.755245
KDR	johnsonsu	3.90308e-32	0	0.986879	norminvgauss	0.984275	0.380805	0.959798	genhyperbolic	8.24382e-06	0.261151	0.967944
TECRL	johnsonsu	3.90308e-32	0	0.986879	norminvgauss	0.984275	0.380805	0.959798	genhyperbolic	8.24382e-06	0.261151	0.967944
GNRHR	genhalflogistic	0.801709	0.432253	0.975495	norminvgauss	0.984275	0.380805	0.959798	norminvgauss	0.899254	0.481282	0.910553
SLC4A4	johnsonsu	3.90308e-32	0	0.986879	norminvgauss	0.984275	0.380805	0.959798	genhyperbolic	8.24382e-06	0.261151	0.967944
ADAMTS3	johnsonsu	3.90308e-32	0	0.986879	norminvgauss	0.984275	0.380805	0.959798	genhyperbolic	8.24382e-06	0.261151	0.967944
ODAPH	ksone	0.979241	0.596574	0.978374	norminvgauss	0.984275	0.380805	0.959798	logistic	0.970738	0.217837	1
SCARB2	beta	0.949209	0.564267	0.979511	norminvgauss	0.984275	0.380805	0.959798	dweibull	0.994992	0.816541	0.88671
SHROOM3	johnsonsu	3.90308e-32	0	0.986879	norminvgauss	0.984275	0.380805	0.959798	genhyperbolic	8.24382e-06	0.261151	0.967944
FRAS1	gausshyper	0.887188	0.182059	0.981993	norminvgauss	0.984275	0.380805	0.959798	skewcauchy	0.991561	0.861464	0.987362
PRDM8	johnsonsu	3.90308e-32	0	0.986879	norminvgauss	0.984275	0.380805	0.959798	genhyperbolic	8.24382e-06	0.261151	0.967944
COQ2	johnsonsu	3.90308e-32	0	0.986879	norminvgauss	0.984275	0.380805	0.959798	genhyperbolic	8.24382e-06	0.261151	0.967944
WDFY3	johnsonsu	3.90308e-32	0	0.986879	norminvgauss	0.984275	0.380805	0.959798	genhyperbolic	8.24382e-06	0.261151	0.967944
DSPP	johnsonsu	3.90308e-32	0	0.986879	norminvgauss	0.984275	0.380805	0.959798	genhyperbolic	8.24382e-06	0.261151	0.967944
DMP1	johnsonsu	3.90308e-32	0	0.986879	norminvgauss	0.984275	0.380805	0.959798	genhyperbolic	8.24382e-06	0.261151	0.967944
PKD2	johnsonsu	3.90308e-32	0	0.986879	norminvgauss	0.984275	0.380805	0.959798	genhyperbolic	8.24382e-06	0.261151	0.967944
SNCA	johnsonsu	3.90308e-32	0	0.986879	norminvgauss	0.984275	0.380805	0.959798	genhyperbolic	8.24382e-06	0.261151	0.967944
PDLIM5	johnsonsu	3.90308e-32	0	0.986879	norminvgauss	0.984275	0.380805	0.959798	genhyperbolic	8.24382e-06	0.261151	0.967944
BMPR1B	johnsonsu	3.90308e-32	0	0.986879	norminvgauss	0.984275	0.380805	0.959798	genhyperbolic	8.24382e-06	0.261151	0.967944
TRMT10A	johnsonsu	3.90308e-32	0	0.986879	norminvgauss	0.984275	0.380805	0.959798	genhyperbolic	8.24382e-06	0.261151	0.967944
MTTP	johnsonsu	3.90308e-32	0	0.986879	norminvgauss	0.984275	0.380805	0.959798	genhyperbolic	8.24382e-06	0.261151	0.967944
NFKB1	johnsonsu	0.445061	0	0.978715	norminvgauss	0.984275	0.380805	0.959798	beta	0.998653	0.779214	0.931849
TACR3	skewcauchy	0.956286	0	0.967486	norminvgauss	0.984275	0.380805	0.959798	johnsonsu	0.999994	0.401766	0.983204
TBCK	johnsonsu	3.90308e-32	0	0.986879	norminvgauss	0.984275	0.380805	0.959798	genhyperbolic	8.24382e-06	0.261151	0.967944
AIMP1	johnsonsu	3.90308e-32	0	0.986879	norminvgauss	0.984275	0.380805	0.959798	genhyperbolic	8.24382e-06	0.261151	0.967944
CYP2U1	johnsonsu	3.90308e-32	0	0.986879	norminvgauss	0.984275	0.380805	0.959798	genhyperbolic	8.24382e-06	0.261151	0.967944
HADH	johnsonsu	3.90308e-32	0	0.986879	norminvgauss	0.984275	0.380805	0.959798	genhyperbolic	8.24382e-06	0.261151	0.967944
SEC24B	johnsonsu	3.90308e-32	0	0.986879	norminvgauss	0.984275	0.380805	0.959798	genhyperbolic	8.24382e-06	0.261151	0.967944
PITX2	johnsonsu	3.90308e-32	0	0.986879	norminvgauss	0.984275	0.380805	0.959798	beta	0.992514	0.455822	0.906923
LARP7	johnsonsu	3.90308e-32	0	0.986879	norminvgauss	0.984275	0.380805	0.959798	genhyperbolic	8.24382e-06	0.261151	0.967944
ANK2	burr	0.989381	0.142128	0.977065	norminvgauss	0.984275	0.380805	0.959798	skewcauchy	0.999999	0	0.7876
EXOSC9	johnsonsu	3.90308e-32	0	0.986879	norminvgauss	0.984275	0.380805	0.959798	genhyperbolic	8.24382e-06	0.261151	0.967944
BBS7	johnsonsu	3.90308e-32	0	0.986879	norminvgauss	0.984275	0.380805	0.959798	genhyperbolic	8.24382e-06	0.261151	0.967944
KIAA1109	johnsonsb	0.536251	0.151059	0.9865	norminvgauss	0.984275	0.380805	0.959798	beta	0.974159	0.48905	0.952086
SPATA5	johnsonsu	3.90308e-32	0	0.986879	norminvgauss	0.984275	0.380805	0.959798	genhyperbolic	8.24382e-06	0.261151	0.967944
MFSD8	johnsonsu	3.90308e-32	0	0.986879	norminvgauss	0.984275	0.380805	0.959798	genhyperbolic	8.24382e-06	0.261151	0.967944
NAA15	johnsonsu	3.90308e-32	0	0.986879	norminvgauss	0.984275	0.380805	0.959798	genhyperbolic	8.24382e-06	0.261151	0.967944
TTC29	johnsonsu	3.90308e-32	0	0.986879	norminvgauss	0.984275	0.380805	0.959798	genhyperbolic	8.24382e-06	0.261151	0.967944
EDNRA	johnsonsu	3.90308e-32	0	0.986879	norminvgauss	0.984275	0.380805	0.959798	genhyperbolic	8.24382e-06	0.261151	0.967944
NR3C2	skewcauchy	0.961702	0.82513	0.981661	norminvgauss	0.984275	0.380805	0.959798	dweibull	0.879746	0.248751	1
MAB21L2	johnsonsu	3.90308e-32	0	0.986879	norminvgauss	0.984275	0.380805	0.959798	genhyperbolic	8.24382e-06	0.261151	0.967944
FGB	johnsonsu	3.90308e-32	0	0.986879	norminvgauss	0.984275	0.380805	0.959798	genhyperbolic	8.24382e-06	0.261151	0.967944
FGG	johnsonsu	3.90308e-32	0	0.986879	norminvgauss	0.984275	0.380805	0.959798	genhyperbolic	8.24382e-06	0.261151	0.967944
GRIA2	johnsonsu	3.90308e-32	0	0.986879	norminvgauss	0.984275	0.380805	0.959798	genhyperbolic	8.24382e-06	0.261151	0.967944
NAF1	johnsonsu	3.90308e-32	0	0.986879	norminvgauss	0.984275	0.380805	0.959798	genhyperbolic	8.24382e-06	0.261151	0.967944
NEK1	beta	0.80206	0.790863	0.98769	norminvgauss	0.984275	0.380805	0.959798	johnsonsu	0.845871	0.310825	0.949976
HAND2	johnsonsu	3.90308e-32	0	0.986879	norminvgauss	0.984275	0.380805	0.959798	genhyperbolic	8.24382e-06	0.261151	0.967944
HPGD	johnsonsu	3.90308e-32	0	0.986879	norminvgauss	0.984275	0.380805	0.959798	genhyperbolic	8.24382e-06	0.261151	0.967944
VEGFC	johnsonsu	3.90308e-32	0	0.986879	norminvgauss	0.984275	0.380805	0.959798	genhyperbolic	8.24382e-06	0.261151	0.967944
AGA	johnsonsu	3.90308e-32	0	0.986879	norminvgauss	0.984275	0.380805	0.959798	genhyperbolic	8.24382e-06	0.261151	0.967944
TENM3	johnsonsu	3.90308e-32	0	0.986879	norminvgauss	0.984275	0.380805	0.959798	genhyperbolic	8.24382e-06	0.261151	0.967944
SLC25A4	johnsonsu	3.90308e-32	0	0.986879	norminvgauss	0.984275	0.380805	0.959798	genhyperbolic	8.24382e-06	0.261151	0.967944
PDLIM3	johnsonsu	3.90308e-32	0	0.986879	norminvgauss	0.984275	0.380805	0.959798	genhyperbolic	8.24382e-06	0.261151	0.967944
TLR3	skewcauchy	0.991315	0	1	norminvgauss	0.984275	0.380805	0.959798	skewcauchy	0.980488	0.51775	1
CYP4V2	levy_l	0.854114	0	0.972682	norminvgauss	0.984275	0.380805	0.959798	johnsonsu	0.971774	0.374979	0.902811
SDHA	levy_l	0.575429	0	0.983863	norminvgauss	0.984275	0.380805	0.959798	johnsonsu	0.985079	0.636158	0.927489
TRIP13	johnsonsu	3.90308e-32	0	0.986879	norminvgauss	0.984275	0.380805	0.959798	genhyperbolic	8.24382e-06	0.261151	0.967944
SLC6A19	johnsonsu	3.90308e-32	0	0.986879	norminvgauss	0.984275	0.380805	0.959798	genhyperbolic	8.24382e-06	0.261151	0.967944
TERT	pearson3	0.723084	0.287354	0.97448	norminvgauss	0.984275	0.380805	0.959798	loglaplace	0.97397	0.424178	1
SLC6A3	beta	0.984801	0.0640549	0.957579	johnsonsu	0.999274	0.601192	0.924565	exponnorm	0.999976	0.417862	0.851839
NDUFS6	johnsonsu	3.90308e-32	0	0.986879	norminvgauss	0.984275	0.380805	0.959798	genhyperbolic	8.24382e-06	0.261151	0.967944
NSUN2	johnsonsu	3.90308e-32	0	0.986879	norminvgauss	0.984275	0.380805	0.959798	genhyperbolic	8.24382e-06	0.261151	0.967944
CTNND2	laplace	0.77674	0.119434	1	norminvgauss	0.984275	0.380805	0.959798	recipinvgauss	0.984568	0.442631	1
DNAH5	gompertz	0.905106	0.353779	1	norminvgauss	0.984275	0.380805	0.959798	mielke	0.723531	0.575113	0.946019
TRIO	levy_l	0.979447	0	0.98243	norminvgauss	0.984275	0.380805	0.959798	levy_l	0.863439	0	0.921263
OTULIN	johnsonsu	3.90308e-32	0	0.986879	norminvgauss	0.984275	0.380805	0.959798	genhyperbolic	8.24382e-06	0.261151	0.967944
ANKH	johnsonsu	3.90308e-32	0	0.986879	norminvgauss	0.984275	0.380805	0.959798	genhyperbolic	8.24382e-06	0.261151	0.967944
RETREG1	johnsonsu	3.90308e-32	0	0.986879	norminvgauss	0.984275	0.380805	0.959798	genhyperbolic	8.24382e-06	0.261151	0.967944
NPR3	johnsonsu	3.90308e-32	0	0.986879	norminvgauss	0.984275	0.380805	0.959798	genhyperbolic	8.24382e-06	0.261151	0.967944
PRLR	johnsonsu	3.90308e-32	0	0.986879	norminvgauss	0.984275	0.380805	0.959798	genhyperbolic	8.24382e-06	0.261151	0.967944
SLC1A3	johnsonsu	3.90308e-32	0	0.986879	norminvgauss	0.984275	0.380805	0.959798	genhyperbolic	8.24382e-06	0.261151	0.967944
NIPBL	gausshyper	0.925564	0.582002	0.983769	norminvgauss	0.984275	0.380805	0.959798	johnsonsu	0.984605	0.462146	0.969155
CPLANE1	johnsonsu	3.90308e-32	0	0.986879	norminvgauss	0.984275	0.380805	0.959798	genhyperbolic	8.24382e-06	0.261151	0.967944
GDNF	johnsonsu	3.90308e-32	0	0.986879	norminvgauss	0.984275	0.380805	0.959798	genhyperbolic	8.24382e-06	0.261151	0.967944
C9	johnsonsu	3.90308e-32	0	0.986879	norminvgauss	0.984275	0.380805	0.959798	genhyperbolic	8.24382e-06	0.261151	0.967944
C7	johnsonsu	3.90308e-32	0	0.986879	norminvgauss	0.984275	0.380805	0.959798	genhyperbolic	8.24382e-06	0.261151	0.967944
C6	johnsonsu	3.90308e-32	0	0.986879	norminvgauss	0.984275	0.380805	0.959798	genhyperbolic	8.24382e-06	0.261151	0.967944
NNT	johnsonsu	3.90308e-32	0	0.986879	norminvgauss	0.984275	0.380805	0.959798	genhyperbolic	8.24382e-06	0.261151	0.967944
FGF10	johnsonsu	3.90308e-32	0	0.986879	norminvgauss	0.984275	0.380805	0.959798	genhyperbolic	8.24382e-06	0.261151	0.967944
HCN1	weibull_max	0.610029	0	0.971696	norminvgauss	0.984275	0.380805	0.959798	burr12	0.978182	0.462421	0.818318
ISL1	johnsonsu	3.90308e-32	0	0.986879	norminvgauss	0.984275	0.380805	0.959798	genhyperbolic	8.24382e-06	0.261151	0.967944
MCIDAS	levy_l	0.948348	0	0.965561	norminvgauss	0.984275	0.380805	0.959798	gilbrat	0.982886	0.767825	1
CCNO	t	0.947387	0.308028	1	norminvgauss	0.984275	0.380805	0.959798	wrapcauchy	0.914956	0.770154	0.912142
IL6ST	levy_l	0.657999	0	0.979751	norminvgauss	0.984275	0.380805	0.959798	skewcauchy	0.971214	0.282062	0.988203
PDE4D	skewcauchy	0.908802	0.898948	1	norminvgauss	0.984275	0.380805	0.959798	trapezoid	0.99025	0.514397	0.785742
ERCC8	johnsonsu	3.90308e-32	0	0.986879	norminvgauss	0.984275	0.380805	0.959798	genhyperbolic	8.24382e-06	0.261151	0.967944
ZSWIM6	johnsonsu	3.90308e-32	0	0.986879	norminvgauss	0.984275	0.380805	0.959798	genhyperbolic	8.24382e-06	0.261151	0.967944
CWC27	skewcauchy	0.903744	0.713315	1	norminvgauss	0.984275	0.380805	0.959798	genextreme	0.980622	0.763641	0.933122
PIK3R1	johnsonsu	3.90308e-32	0	0.986879	norminvgauss	0.984275	0.380805	0.959798	genhyperbolic	8.24382e-06	0.261151	0.967944
SLC30A5	johnsonsu	3.90308e-32	0	0.986879	norminvgauss	0.984275	0.380805	0.959798	genhyperbolic	8.24382e-06	0.261151	0.967944
SMN1	johnsonsu	3.90308e-32	0	0.986879	norminvgauss	0.984275	0.380805	0.959798	genhyperbolic	8.24382e-06	0.261151	0.967944
MCCC2	norminvgauss	0.794914	0	0.988155	norminvgauss	0.984275	0.380805	0.959798	genhyperbolic	0.942106	0.674108	0.916104
MAP1B	cauchy	0.967149	0	1	norminvgauss	0.984275	0.380805	0.959798	kstwo	0.996109	0.842395	0.919049
CERT1	johnsonsu	3.90308e-32	0	0.986879	norminvgauss	0.984275	0.380805	0.959798	genhyperbolic	8.24382e-06	0.261151	0.967944
AP3B1	johnsonsu	3.90308e-32	0	0.986879	norminvgauss	0.984275	0.380805	0.959798	genhyperbolic	8.24382e-06	0.261151	0.967944
ARSB	johnsonsu	3.90308e-32	0	0.986879	norminvgauss	0.984275	0.380805	0.959798	genhyperbolic	8.24382e-06	0.261151	0.967944
MSH3	johnsonsu	0.939391	0	0.984906	norminvgauss	0.984275	0.380805	0.959798	norminvgauss	0.983144	0.736635	0.928317
XRCC4	johnsonsu	3.90308e-32	0	0.986879	norminvgauss	0.984275	0.380805	0.959798	genhyperbolic	8.24382e-06	0.261151	0.967944
CCNH	johnsonsu	3.90308e-32	0	0.986879	norminvgauss	0.984275	0.380805	0.959798	genhyperbolic	8.24382e-06	0.261151	0.967944
MEF2C	johnsonsu	3.90308e-32	0	0.986879	norminvgauss	0.984275	0.380805	0.959798	genhyperbolic	8.24382e-06	0.261151	0.967944
ADGRV1	johnsonsu	3.90308e-32	0	0.986879	norminvgauss	0.984275	0.380805	0.959798	genhyperbolic	8.24382e-06	0.261151	0.967944
NR2F1	beta	0.902238	0.366122	0.978471	norminvgauss	0.984275	0.380805	0.959798	kappa4	0.997153	0.657537	0.953602
SLC25A46	levy_l	0.648384	0	0.987259	norminvgauss	0.984275	0.380805	0.959798	skewcauchy	0.93005	0	0.933125
WDR36	johnsonsu	3.90308e-32	0	0.986879	norminvgauss	0.984275	0.380805	0.959798	genhyperbolic	8.24382e-06	0.261151	0.967944
CAMK4	johnsonsu	3.90308e-32	0	0.986879	norminvgauss	0.984275	0.380805	0.959798	genhyperbolic	8.24382e-06	0.261151	0.967944
KCNN2	invgauss	0.766674	0.168666	1	norminvgauss	0.984275	0.380805	0.959798	beta	0.997984	0.49833	0.919284
LOX	johnsonsu	3.90308e-32	0	0.986879	norminvgauss	0.984275	0.380805	0.959798	genhyperbolic	8.24382e-06	0.261151	0.967944
PRDM6	johnsonsu	3.90308e-32	0	0.986879	norminvgauss	0.984275	0.380805	0.959798	genhyperbolic	8.24382e-06	0.261151	0.967944
ALDH7A1	johnsonsu	3.90308e-32	0	0.986879	norminvgauss	0.984275	0.380805	0.959798	genhyperbolic	8.24382e-06	0.261151	0.967944
SLC12A2	johnsonsu	3.90308e-32	0	0.986879	norminvgauss	0.984275	0.380805	0.959798	genhyperbolic	8.24382e-06	0.261151	0.967944
FBN2	johnsonsu	3.90308e-32	0	0.986879	norminvgauss	0.984275	0.380805	0.959798	genhyperbolic	8.24382e-06	0.261151	0.967944
ADAMTS19	johnsonsu	3.90308e-32	0	0.986879	norminvgauss	0.984275	0.380805	0.959798	genhyperbolic	8.24382e-06	0.261151	0.967944
HINT1	vonmises_line	0.815543	0.557714	1	norminvgauss	0.984275	0.380805	0.959798	beta	0.888111	0.611705	0.916547
SLC22A4	johnsonsu	3.90308e-32	0	0.986879	norminvgauss	0.984275	0.380805	0.959798	genhyperbolic	8.24382e-06	0.261151	0.967944
SLC22A5	johnsonsu	3.90308e-32	0	0.986879	norminvgauss	0.984275	0.380805	0.959798	genhyperbolic	8.24382e-06	0.261151	0.967944
UQCRQ	johnsonsu	3.90308e-32	0	0.986879	norminvgauss	0.984275	0.380805	0.959798	genhyperbolic	8.24382e-06	0.261151	0.967944
AFF4	johnsonsu	3.90308e-32	0	0.986879	norminvgauss	0.984275	0.380805	0.959798	genhyperbolic	8.24382e-06	0.261151	0.967944
KLHL3	beta	0.999217	0.46274	0.984301	norminvgauss	0.984275	0.380805	0.959798	exponpow	0.983609	0.545698	0.967336
MYOT	johnsonsu	3.90308e-32	0	0.986879	norminvgauss	0.984275	0.380805	0.959798	genhyperbolic	8.24382e-06	0.261151	0.967944
KIF20A	johnsonsu	3.90308e-32	0	0.986879	norminvgauss	0.984275	0.380805	0.959798	genhyperbolic	8.24382e-06	0.261151	0.967944
HSPA9	skewcauchy	0.961606	0.510197	0.972277	norminvgauss	0.984275	0.380805	0.959798	skewcauchy	0.960689	0	0.901513
CTNNA1	levy_l	0.482755	0	0.981049	norminvgauss	0.984275	0.380805	0.959798	gennorm	0.94877	0.801445	0.938175
SIL1	johnsonsu	3.90308e-32	0	0.986879	norminvgauss	0.984275	0.380805	0.959798	genhyperbolic	8.24382e-06	0.261151	0.967944
STING1	dgamma	0.800971	0.276977	1	norminvgauss	0.988061	0.823044	0.9301	genhyperbolic	8.24382e-06	0.261151	0.967944
HARS1	johnsonsu	3.90308e-32	0	0.986879	norminvgauss	0.984275	0.380805	0.959798	genhyperbolic	8.24382e-06	0.261151	0.967944
DIAPH1	johnsonsu	3.90308e-32	0	0.986879	norminvgauss	0.984275	0.380805	0.959798	genhyperbolic	8.24382e-06	0.261151	0.967944
PCDH12	johnsonsu	3.90308e-32	0	0.986879	norminvgauss	0.984275	0.380805	0.959798	genhyperbolic	8.24382e-06	0.261151	0.967944
YIPF5	beta	0.963507	0.270007	0.983433	norminvgauss	0.984275	0.380805	0.959798	mielke	0.9966	0.0536832	0.889971
GRXCR2	johnsonsu	3.90308e-32	0	0.986879	norminvgauss	0.984275	0.380805	0.959798	genhyperbolic	8.24382e-06	0.261151	0.967944
SPINK1	johnsonsu	3.90308e-32	0	0.986879	norminvgauss	0.984275	0.380805	0.959798	genhyperbolic	8.24382e-06	0.261151	0.967944
SPINK5	beta	0.918602	0.7066	0.974102	norminvgauss	0.984275	0.380805	0.959798	johnsonsb	0.867173	0.0286905	0.911767
PDE6A	johnsonsu	3.90308e-32	0	0.986879	norminvgauss	0.984275	0.380805	0.959798	genhyperbolic	8.24382e-06	0.261151	0.967944
SLC26A2	johnsonsu	3.90308e-32	0	0.986879	norminvgauss	0.984275	0.380805	0.959798	genhyperbolic	8.24382e-06	0.261151	0.967944
CSF1R	lognorm	0.871173	0.471762	1	norminvgauss	0.984275	0.380805	0.959798	skewcauchy	0.999439	0.157103	1
PDGFRB	johnsonsu	3.90308e-32	0	0.986879	norminvgauss	0.984275	0.380805	0.959798	genhyperbolic	8.24382e-06	0.261151	0.967944
CAMK2A	johnsonsu	3.90308e-32	0	0.986879	norminvgauss	0.984275	0.380805	0.959798	genhyperbolic	8.24382e-06	0.261151	0.967944
GLRA1	johnsonsu	3.90308e-32	0	0.986879	norminvgauss	0.984275	0.380805	0.959798	genhyperbolic	8.24382e-06	0.261151	0.967944
GRIA1	johnsonsu	3.90308e-32	0	0.986879	norminvgauss	0.984275	0.380805	0.959798	genhyperbolic	8.24382e-06	0.261151	0.967944
HAND1	beta	0.985001	0.696239	0.964091	norminvgauss	0.984275	0.380805	0.959798	skewcauchy	0.995238	0.604051	1
HAVCR2	johnsonsu	3.90308e-32	0	0.986879	norminvgauss	0.984275	0.380805	0.959798	genhyperbolic	8.24382e-06	0.261151	0.967944
ITK	johnsonsu	3.90308e-32	0	0.986879	norminvgauss	0.984275	0.380805	0.959798	genhyperbolic	8.24382e-06	0.261151	0.967944
CYFIP2	norminvgauss	0.985922	0.570182	0.983995	norminvgauss	0.984275	0.380805	0.959798	skewcauchy	0.97785	0	1
IL12B	johnsonsu	3.90308e-32	0	0.986879	norminvgauss	0.984275	0.380805	0.959798	genhyperbolic	8.24382e-06	0.261151	0.967944
ATP10B	levy_l	0.9568	0	0.969767	norminvgauss	0.984275	0.380805	0.959798	cosine	0.987982	0.292223	0.88894
GABRB2	johnsonsu	3.90308e-32	0	0.986879	norminvgauss	0.984275	0.380805	0.959798	genhyperbolic	8.24382e-06	0.261151	0.967944
GABRA1	johnsonsu	3.90308e-32	0	0.986879	norminvgauss	0.984275	0.380805	0.959798	genhyperbolic	8.24382e-06	0.261151	0.967944
SH3PXD2B	johnsonsu	3.90308e-32	0	0.986879	norminvgauss	0.984275	0.380805	0.959798	genhyperbolic	8.24382e-06	0.261151	0.967944
NKX2-5	levy_l	0.986255	0	0.967798	norminvgauss	0.984275	0.380805	0.959798	norminvgauss	0.99921	0.33521	0.947866
MSX2	johnsonsu	3.90308e-32	0	0.986879	norminvgauss	0.984275	0.380805	0.959798	genhyperbolic	8.24382e-06	0.261151	0.967944
NSD1	halfcauchy	0.937411	0.864193	1	norminvgauss	0.984275	0.380805	0.959798	foldcauchy	0.972	0.767994	1
SLC34A1	johnsonsu	3.90308e-32	0	0.986879	norminvgauss	0.984275	0.380805	0.959798	genhyperbolic	8.24382e-06	0.261151	0.967944
F12	johnsonsu	3.90308e-32	0	0.986879	norminvgauss	0.984275	0.380805	0.959798	genhyperbolic	8.24382e-06	0.261151	0.967944
DDX41	johnsonsu	3.90308e-32	0	0.986879	norminvgauss	0.984275	0.380805	0.959798	genhyperbolic	8.24382e-06	0.261151	0.967944
ADAMTS2	dweibull	0.995916	0.884001	0.982518	norminvgauss	0.984275	0.380805	0.959798	norminvgauss	0.989355	0.601026	0.919162
SQSTM1	johnsonsu	3.90308e-32	0	0.986879	norminvgauss	0.984275	0.380805	0.959798	genhyperbolic	8.24382e-06	0.261151	0.967944
FLT4	johnsonsu	3.90308e-32	0	0.986879	norminvgauss	0.984275	0.380805	0.959798	genhyperbolic	8.24382e-06	0.261151	0.967944
FOXC1	johnsonsu	3.90308e-32	0	0.986879	norminvgauss	0.984275	0.380805	0.959798	genhyperbolic	8.24382e-06	0.261151	0.967944
SERPINB6	johnsonsu	3.90308e-32	0	0.986879	norminvgauss	0.984275	0.380805	0.959798	genhyperbolic	8.24382e-06	0.261151	0.967944
FARS2	johnsonsu	3.90308e-32	0	0.986879	norminvgauss	0.984275	0.380805	0.959798	dgamma	0.984568	0.744757	1
F13A1	johnsonsu	3.90308e-32	0	0.986879	norminvgauss	0.984275	0.380805	0.959798	genhyperbolic	8.24382e-06	0.261151	0.967944
SNRNP48	johnsonsu	3.90308e-32	0	0.986879	norminvgauss	0.984275	0.380805	0.959798	genhyperbolic	8.24382e-06	0.261151	0.967944
GCM2	johnsonsu	3.90308e-32	0	0.986879	norminvgauss	0.984275	0.380805	0.959798	genhyperbolic	8.24382e-06	0.261151	0.967944
HIVEP1	johnsonsu	3.90308e-32	0	0.986879	norminvgauss	0.984275	0.380805	0.959798	genhyperbolic	8.24382e-06	0.261151	0.967944
TBC1D7	johnsonsu	3.90308e-32	0	0.986879	norminvgauss	0.984275	0.380805	0.959798	genhyperbolic	8.24382e-06	0.261151	0.967944
MYLIP	johnsonsu	3.90308e-32	0	0.986879	norminvgauss	0.984275	0.380805	0.959798	genhyperbolic	8.24382e-06	0.261151	0.967944
NHLRC1	johnsonsu	3.90308e-32	0	0.986879	norminvgauss	0.984275	0.380805	0.959798	genhyperbolic	8.24382e-06	0.261151	0.967944
GPLD1	johnsonsu	3.90308e-32	0	0.986879	norminvgauss	0.984275	0.380805	0.959798	genhyperbolic	8.24382e-06	0.261151	0.967944
TDP2	johnsonsu	3.90308e-32	0	0.986879	norminvgauss	0.984275	0.380805	0.959798	genhyperbolic	8.24382e-06	0.261151	0.967944
HFE	johnsonsu	3.90308e-32	0	0.986879	norminvgauss	0.984275	0.380805	0.959798	genhyperbolic	8.24382e-06	0.261151	0.967944
VARS1	johnsonsu	3.90308e-32	0	0.986879	norminvgauss	0.984275	0.380805	0.959798	genhyperbolic	8.24382e-06	0.261151	0.967944
NEU1	levy_l	0.910723	0	0.985326	norminvgauss	0.984275	0.380805	0.959798	skewcauchy	0.993708	0.478343	1
C2	johnsonsu	3.90308e-32	0	0.986879	norminvgauss	0.984275	0.380805	0.959798	genhyperbolic	8.24382e-06	0.261151	0.967944
CFB	levy_l	0.834857	0	0.890375	genhyperbolic	0.99798	0.863895	0.946417	genhyperbolic	8.24382e-06	0.261151	0.967944
C4A	johnsonsu	3.90308e-32	0	0.986879	norminvgauss	0.984275	0.380805	0.959798	genhyperbolic	8.24382e-06	0.261151	0.967944
C4B	genhyperbolic	0.784549	0	0.909338	norminvgauss	0.984275	0.380805	0.959798	skewcauchy	0.980916	0	0.971627
CYP21A2	levy_l	0.530468	0	0.984699	norminvgauss	0.984275	0.380805	0.959798	johnsonsb	0.989207	0.64093	0.913591
PSMB8	levy_l	0.866216	0	0.972729	norminvgauss	0.984275	0.380805	0.959798	beta	0.984582	0.666892	0.890843
PSMB9	johnsonsu	3.90308e-32	0	0.986879	norminvgauss	0.984275	0.380805	0.959798	genhyperbolic	8.24382e-06	0.261151	0.967944
COL11A2	gausshyper	0.448442	0.180233	0.978663	norminvgauss	0.984275	0.380805	0.959798	johnsonsu	0.993811	0.766197	0.922453
SYNGAP1	levy_l	0.686672	0	0.988514	norminvgauss	0.984275	0.380805	0.959798	cauchy	0.904571	0.762015	1
RPS10-NUDT3	johnsonsu	3.90308e-32	0	0.986879	norminvgauss	0.984275	0.380805	0.959798	genhyperbolic	8.24382e-06	0.261151	0.967944
SCUBE3	genhyperbolic	0.97012	0.337705	0.995272	norminvgauss	0.984275	0.380805	0.959798	beta	0.993881	0.702519	0.909348
DNAH8	johnsonsu	3.90308e-32	0	0.986879	norminvgauss	0.984275	0.380805	0.959798	genhyperbolic	8.24382e-06	0.261151	0.967944
GLP1R	johnsonsu	3.90308e-32	0	0.986879	norminvgauss	0.984275	0.380805	0.959798	genhyperbolic	8.24382e-06	0.261151	0.967944
KCNK17	johnsonsu	3.90308e-32	0	0.986879	norminvgauss	0.984275	0.380805	0.959798	genhyperbolic	8.24382e-06	0.261151	0.967944
KCNK16	johnsonsu	3.90308e-32	0	0.986879	norminvgauss	0.984275	0.380805	0.959798	genhyperbolic	8.24382e-06	0.261151	0.967944
TREM2	beta	0.984568	0.818245	0.963986	norminvgauss	0.984275	0.380805	0.959798	genpareto	0.958652	0.115	0.927959
FOXP4	johnsonsu	3.90308e-32	0	0.986879	norminvgauss	0.984275	0.380805	0.959798	genhyperbolic	8.24382e-06	0.261151	0.967944
GUCA1A	johnsonsu	3.90308e-32	0	0.986879	norminvgauss	0.984275	0.380805	0.959798	genhyperbolic	8.24382e-06	0.261151	0.967944
PEX6	genextreme	0.966858	0.811389	0.976708	norminvgauss	0.984275	0.380805	0.959798	dweibull	0.914082	0.727486	0.953146
PPP2R5D	johnsonsu	3.90308e-32	0	0.986879	norminvgauss	0.984275	0.380805	0.959798	genhyperbolic	8.24382e-06	0.261151	0.967944
XPO5	johnsonsu	3.90308e-32	0	0.986879	norminvgauss	0.984275	0.380805	0.959798	genhyperbolic	8.24382e-06	0.261151	0.967944
POLH	johnsonsu	3.90308e-32	0	0.986879	norminvgauss	0.984275	0.380805	0.959798	genhyperbolic	8.24382e-06	0.261151	0.967944
RSPH9	levy_l	0.76117	0	0.984114	norminvgauss	0.984275	0.380805	0.959798	johnsonsu	0.712585	0.198731	0.925223
AARS2	johnsonsu	3.90308e-32	0	0.986879	norminvgauss	0.984275	0.380805	0.959798	genhyperbolic	8.24382e-06	0.261151	0.967944
RUNX2	johnsonsu	3.90308e-32	0	0.986879	norminvgauss	0.984275	0.380805	0.959798	powerlognorm	0.942783	0.640556	0.996786
PLA2G7	johnsonsu	3.90308e-32	0	0.986879	norminvgauss	0.984275	0.380805	0.959798	genhyperbolic	8.24382e-06	0.261151	0.967944
MMUT	t	0.777456	0	1	norminvgauss	0.984275	0.380805	0.959798	skewcauchy	0.999598	0.589497	1
RHAG	johnsonsu	3.90308e-32	0	0.986879	norminvgauss	0.984275	0.380805	0.959798	genhyperbolic	8.24382e-06	0.261151	0.967944
PKHD1	johnsonsu	3.90308e-32	0	0.986879	norminvgauss	0.984275	0.380805	0.959798	genhyperbolic	8.24382e-06	0.261151	0.967944
CILK1	johnsonsu	3.90308e-32	0	0.986879	norminvgauss	0.984275	0.380805	0.959798	genhyperbolic	8.24382e-06	0.261151	0.967944
HCRTR2	johnsonsu	3.90308e-32	0	0.986879	norminvgauss	0.984275	0.380805	0.959798	genhyperbolic	8.24382e-06	0.261151	0.967944
EYS	johnsonsu	3.90308e-32	0	0.986879	norminvgauss	0.984275	0.380805	0.959798	genhyperbolic	8.24382e-06	0.261151	0.967944
MTO1	johnsonsu	3.90308e-32	0	0.986879	norminvgauss	0.984275	0.380805	0.959798	genhyperbolic	8.24382e-06	0.261151	0.967944
COL12A1	johnsonsu	3.90308e-32	0	0.986879	norminvgauss	0.984275	0.380805	0.959798	genhyperbolic	8.24382e-06	0.261151	0.967944
BCKDHB	skewcauchy	0.949628	0.848879	1	norminvgauss	0.984275	0.380805	0.959798	johnsonsu	0.999734	0.441771	0.976161
MRAP2	johnsonsu	3.90308e-32	0	0.986879	norminvgauss	0.984275	0.380805	0.959798	genhyperbolic	8.24382e-06	0.261151	0.967944
SNX14	johnsonsu	3.90308e-32	0	0.986879	norminvgauss	0.984275	0.380805	0.959798	genhyperbolic	8.24382e-06	0.261151	0.967944
RARS2	johnsonsu	3.90308e-32	0	0.986879	norminvgauss	0.984275	0.380805	0.959798	genhyperbolic	8.24382e-06	0.261151	0.967944
MAP3K7	dgamma	0.967369	0.793268	0.959336	genextreme	0.9616	0.790901	0.896526	genhyperbolic	8.24382e-06	0.261151	0.967944
FBXL4	johnsonsu	3.90308e-32	0	0.986879	norminvgauss	0.984275	0.380805	0.959798	genhyperbolic	8.24382e-06	0.261151	0.967944
USP45	johnsonsu	3.90308e-32	0	0.986879	norminvgauss	0.984275	0.380805	0.959798	genhyperbolic	8.24382e-06	0.261151	0.967944
SIM1	pearson3	0.984568	0.0980482	0.970654	norminvgauss	0.984275	0.380805	0.959798	wrapcauchy	0.800293	0.346685	0.824482
GRIK2	johnsonsu	3.90308e-32	0	0.986879	norminvgauss	0.984275	0.380805	0.959798	genhyperbolic	8.24382e-06	0.261151	0.967944
HACE1	johnsonsu	3.90308e-32	0	0.986879	norminvgauss	0.984275	0.380805	0.959798	genhyperbolic	8.24382e-06	0.261151	0.967944
BVES	johnsonsu	3.90308e-32	0	0.986879	norminvgauss	0.984275	0.380805	0.959798	genhyperbolic	8.24382e-06	0.261151	0.967944
OSTM1	johnsonsu	3.90308e-32	0	0.986879	norminvgauss	0.984275	0.380805	0.959798	genhyperbolic	8.24382e-06	0.261151	0.967944
ZBTB24	johnsonsu	3.90308e-32	0	0.986879	norminvgauss	0.984275	0.380805	0.959798	genhyperbolic	8.24382e-06	0.261151	0.967944
FIG4	johnsonsu	3.90308e-32	0	0.986879	norminvgauss	0.984275	0.380805	0.959798	genhyperbolic	8.24382e-06	0.261151	0.967944
CDK19	johnsonsu	3.90308e-32	0	0.986879	norminvgauss	0.984275	0.380805	0.959798	genhyperbolic	8.24382e-06	0.261151	0.967944
REV3L	johnsonsu	3.90308e-32	0	0.986879	norminvgauss	0.984275	0.380805	0.959798	genhyperbolic	8.24382e-06	0.261151	0.967944
CCN6	levy_l	0.763228	0	0.968631	norminvgauss	0.984275	0.380805	0.959798	skewcauchy	0.995856	0.300339	0.947152
TSPYL1	johnsonsu	3.90308e-32	0	0.986879	norminvgauss	0.984275	0.380805	0.959798	genhyperbolic	8.24382e-06	0.261151	0.967944
DSE	johnsonsu	3.90308e-32	0	0.986879	norminvgauss	0.984275	0.380805	0.959798	genhyperbolic	8.24382e-06	0.261151	0.967944
RSPH4A	johnsonsu	0.844942	0	0.985499	norminvgauss	0.984275	0.380805	0.959798	beta	0.984283	0.591018	0.91844
RFX6	johnsonsu	3.90308e-32	0	0.986879	norminvgauss	0.984275	0.380805	0.959798	genhyperbolic	8.24382e-06	0.261151	0.967944
NUS1	johnsonsu	3.90308e-32	0	0.986879	norminvgauss	0.984275	0.380805	0.959798	genhyperbolic	8.24382e-06	0.261151	0.967944
PLN	johnsonsu	3.90308e-32	0	0.986879	norminvgauss	0.984275	0.380805	0.959798	genhyperbolic	8.24382e-06	0.261151	0.967944
TBC1D32	johnsonsu	3.90308e-32	0	0.986879	norminvgauss	0.984275	0.380805	0.959798	genhyperbolic	8.24382e-06	0.261151	0.967944
LAMA2	genhyperbolic	0.891082	0.26889	0.984747	norminvgauss	0.984275	0.380805	0.959798	skewcauchy	0.924228	0	0.953356
ARG1	johnsonsu	3.90308e-32	0	0.986879	norminvgauss	0.984275	0.380805	0.959798	genhyperbolic	8.24382e-06	0.261151	0.967944
ENPP1	powerlognorm	0.687658	0.565329	1	norminvgauss	0.984275	0.380805	0.959798	burr	0.996579	0.436649	0.958941
HBS1L	johnsonsu	3.90308e-32	0	0.986879	norminvgauss	0.984275	0.380805	0.959798	genhyperbolic	8.24382e-06	0.261151	0.967944
AHI1	johnsonsu	3.90308e-32	0	0.986879	norminvgauss	0.984275	0.380805	0.959798	genhyperbolic	8.24382e-06	0.261151	0.967944
TNFAIP3	johnsonsu	3.90308e-32	0	0.986879	norminvgauss	0.984275	0.380805	0.959798	laplace_asymmetric	0.998586	0.616744	0.874067
HIVEP2	johnsonsu	3.90308e-32	0	0.986879	norminvgauss	0.984275	0.380805	0.959798	genhyperbolic	8.24382e-06	0.261151	0.967944
STX11	johnsonsu	3.90308e-32	0	0.986879	norminvgauss	0.984275	0.380805	0.959798	genhyperbolic	8.24382e-06	0.261151	0.967944
GRM1	johnsonsu	3.90308e-32	0	0.986879	norminvgauss	0.984275	0.380805	0.959798	fisk	0.999337	0.477991	1
TAB2	johnsonsu	3.90308e-32	0	0.986879	norminvgauss	0.984275	0.380805	0.959798	genhyperbolic	8.24382e-06	0.261151	0.967944
RMND1	johnsonsu	3.90308e-32	0	0.986879	norminvgauss	0.984275	0.380805	0.959798	genhyperbolic	8.24382e-06	0.261151	0.967944
ESR1	johnsonsu	3.90308e-32	0	0.986879	norminvgauss	0.984275	0.380805	0.959798	genhyperbolic	8.24382e-06	0.261151	0.967944
SYNE1	johnsonsu	3.90308e-32	0	0.986879	norminvgauss	0.984275	0.380805	0.959798	genhyperbolic	8.24382e-06	0.261151	0.967944
ARID1B	trapezoid	0.823077	0.469264	1	norminvgauss	0.984275	0.380805	0.959798	hypsecant	0.999662	0.853964	0.926166
SERAC1	johnsonsu	3.90308e-32	0	0.986879	norminvgauss	0.984275	0.380805	0.959798	genhyperbolic	8.24382e-06	0.261151	0.967944
LPA	johnsonsu	3.90308e-32	0	0.986879	norminvgauss	0.984275	0.380805	0.959798	genhyperbolic	8.24382e-06	0.261151	0.967944
PLG	johnsonsu	3.90308e-32	0	0.986879	norminvgauss	0.984275	0.380805	0.959798	genhyperbolic	8.24382e-06	0.261151	0.967944
PRKN	norminvgauss	0.458789	0.359183	0.979533	norminvgauss	0.984275	0.380805	0.959798	exponweib	0.97006	0.599471	0.964077
RNASET2	levy_l	0.912531	0	0.977832	norminvgauss	0.984275	0.380805	0.959798	lognorm	0.970681	0.707229	1
SMOC2	johnsonsu	3.90308e-32	0	0.986879	norminvgauss	0.984275	0.380805	0.959798	genhyperbolic	8.24382e-06	0.261151	0.967944
FAM20C	johnsonsu	3.90308e-32	0	0.986879	norminvgauss	0.984275	0.380805	0.959798	genhyperbolic	8.24382e-06	0.261151	0.967944
DNAAF5	johnsonsu	3.90308e-32	0	0.986879	norminvgauss	0.984275	0.380805	0.959798	genhyperbolic	8.24382e-06	0.261151	0.967944
CARD11	norminvgauss	0.98076	0.295586	0.908931	levy_l	0.947197	0	0.946545	dweibull	0.978702	0.0883491	0.698657
AP5Z1	johnsonsu	3.90308e-32	0	0.986879	norminvgauss	0.984275	0.380805	0.959798	genhyperbolic	8.24382e-06	0.261151	0.967944
ACTB	johnsonsu	3.90308e-32	0	0.986879	vonmises_line	0.998239	0.869652	0.935706	genhyperbolic	8.24382e-06	0.261151	0.967944
RNF216	johnsonsu	3.90308e-32	0	0.986879	norminvgauss	0.984275	0.380805	0.959798	genhyperbolic	8.24382e-06	0.261151	0.967944
PMS2	beta	0.961964	0.619721	0.984372	norminvgauss	0.984275	0.380805	0.959798	argus	0.936304	0.882864	0.94797
NDUFA4	johnsonsu	3.90308e-32	0	0.986879	norminvgauss	0.984275	0.380805	0.959798	genhyperbolic	8.24382e-06	0.261151	0.967944
CRPPA	genhyperbolic	0.793057	0.298186	0.976647	norminvgauss	0.984275	0.380805	0.959798	mielke	0.854332	0.688421	0.939687
DNAH11	gausshyper	0.388157	0.375068	0.985466	norminvgauss	0.984275	0.380805	0.959798	genhyperbolic	0.288138	0.347529	0.93808
GSDME	t	0.997606	0.764608	1	invgauss	0.975249	0.489118	0.883147	genhyperbolic	8.24382e-06	0.261151	0.967944
CYCS	johnsonsu	3.90308e-32	0	0.986879	norminvgauss	0.984275	0.380805	0.959798	genhyperbolic	8.24382e-06	0.261151	0.967944
HOXA13	johnsonsu	3.90308e-32	0	0.986879	norminvgauss	0.984275	0.380805	0.959798	genhyperbolic	8.24382e-06	0.261151	0.967944
GARS1	beta	0.994686	0.192786	0.975736	norminvgauss	0.984275	0.380805	0.959798	argus	0.999909	0.59987	0.885579
GHRHR	johnsonsu	3.90308e-32	0	0.986879	norminvgauss	0.984275	0.380805	0.959798	genhyperbolic	8.24382e-06	0.261151	0.967944
BBS9	johnsonsu	3.90308e-32	0	0.986879	norminvgauss	0.984275	0.380805	0.959798	genhyperbolic	8.24382e-06	0.261151	0.967944
TBX20	johnsonsu	3.90308e-32	0	0.986879	norminvgauss	0.984275	0.380805	0.959798	genhyperbolic	8.24382e-06	0.261151	0.967944
VPS41	johnsonsu	3.90308e-32	0	0.986879	norminvgauss	0.984275	0.380805	0.959798	genhyperbolic	8.24382e-06	0.261151	0.967944
CDK13	johnsonsu	3.90308e-32	0	0.986879	norminvgauss	0.984275	0.380805	0.959798	genhyperbolic	8.24382e-06	0.261151	0.967944
MPLKIP	johnsonsu	3.90308e-32	0	0.986879	norminvgauss	0.984275	0.380805	0.959798	genhyperbolic	8.24382e-06	0.261151	0.967944
GLI3	johnsonsu	3.90308e-32	0	0.986879	norminvgauss	0.984275	0.380805	0.959798	genhyperbolic	8.24382e-06	0.261151	0.967944
GCK	johnsonsu	0.954104	0	0.984784	norminvgauss	0.984275	0.380805	0.959798	skewcauchy	0.921793	0	0.94504
NPC1L1	beta	0.997719	0.420672	0.969514	norminvgauss	0.984275	0.380805	0.959798	powerlaw	0.917963	0.618426	0.763324
CCM2	levy_l	0.880513	0	0.986052	norminvgauss	0.984275	0.380805	0.959798	johnsonsb	0.986945	0.475521	0.965976
PKD1L1	johnsonsu	3.90308e-32	0	0.986879	norminvgauss	0.984275	0.380805	0.959798	genhyperbolic	8.24382e-06	0.261151	0.967944
DDC	johnsonsu	3.90308e-32	0	0.986879	norminvgauss	0.984275	0.380805	0.959798	genhyperbolic	8.24382e-06	0.261151	0.967944
EGFR	johnsonsu	3.90308e-32	0	0.986879	norminvgauss	0.984275	0.380805	0.959798	genhyperbolic	8.24382e-06	0.261151	0.967944
PSPH	johnsonsu	3.90308e-32	0	0.986879	norminvgauss	0.984275	0.380805	0.959798	genhyperbolic	8.24382e-06	0.261151	0.967944
ASL	levy_l	0.332491	0	0.982958	norminvgauss	0.984275	0.380805	0.959798	pearson3	0.83697	0.514483	0.899616
SBDS	johnsonsu	3.90308e-32	0	0.986879	norminvgauss	0.984275	0.380805	0.959798	genhyperbolic	8.24382e-06	0.261151	0.967944
AUTS2	johnsonsu	3.90308e-32	0	0.986879	norminvgauss	0.984275	0.380805	0.959798	genhyperbolic	8.24382e-06	0.261151	0.967944
ELN	johnsonsu	3.90308e-32	0	0.986879	norminvgauss	0.984275	0.380805	0.959798	genhyperbolic	8.24382e-06	0.261151	0.967944
POR	dweibull	0.991551	0.946194	0.979729	norminvgauss	0.984275	0.380805	0.959798	dgamma	0.984568	0.790305	1
TMEM120A	gausshyper	0.683444	0.288698	0.914528	norminvgauss	0.984275	0.380805	0.959798	exponpow	0.911256	0.347899	0.830704
MDH2	johnsonsu	3.90308e-32	0	0.986879	norminvgauss	0.984275	0.380805	0.959798	genhyperbolic	8.24382e-06	0.261151	0.967944
YWHAG	norminvgauss	0.968744	0.319404	0.957175	norminvgauss	0.984275	0.380805	0.959798	ksone	0.969807	0.537172	0.740404
SEMA3C	johnsonsu	3.90308e-32	0	0.986879	norminvgauss	0.984275	0.380805	0.959798	genhyperbolic	8.24382e-06	0.261151	0.967944
CACNA2D1	johnsonsu	3.90308e-32	0	0.986879	norminvgauss	0.984275	0.380805	0.959798	genhyperbolic	8.24382e-06	0.261151	0.967944
SEMA3A	wrapcauchy	0.983089	0.708682	0.979494	norminvgauss	0.984275	0.380805	0.959798	wrapcauchy	0.967566	0.347972	0.934936
SEMA3D	johnsonsu	3.90308e-32	0	0.986879	norminvgauss	0.984275	0.380805	0.959798	genhyperbolic	8.24382e-06	0.261151	0.967944
ABCB4	norminvgauss	0.99405	0.58438	0.987633	norminvgauss	0.984275	0.380805	0.959798	ksone	0.999238	0.562242	0.97233
ADAM22	johnsonsu	3.90308e-32	0	0.986879	norminvgauss	0.984275	0.380805	0.959798	genhyperbolic	8.24382e-06	0.261151	0.967944
PEX1	beta	0.94968	0.212939	0.984664	norminvgauss	0.984275	0.380805	0.959798	wrapcauchy	0.9616	0.651666	0.915499
SAMD9	johnsonsu	3.90308e-32	0	0.986879	logistic	0.991222	0.782223	0.88084	genhyperbolic	8.24382e-06	0.261151	0.967944
SAMD9L	levy_l	0.956519	0	0.929516	laplace	0.995927	0.728461	0.966248	beta	0.985483	0.228306	0.414611
SGCE	johnsonsu	3.90308e-32	0	0.986879	norminvgauss	0.984275	0.380805	0.959798	genhyperbolic	8.24382e-06	0.261151	0.967944
PEG10	johnsonsu	3.90308e-32	0	0.986879	norminvgauss	0.984275	0.380805	0.959798	genhyperbolic	8.24382e-06	0.261151	0.967944
TRRAP	johnsonsu	3.90308e-32	0	0.986879	norminvgauss	0.984275	0.380805	0.959798	genhyperbolic	8.24382e-06	0.261151	0.967944
MCM7	beta	0.549052	0.216152	0.979816	norminvgauss	0.984275	0.380805	0.959798	exponpow	0.998008	0.413759	0.859794
TAF6	johnsonsu	3.90308e-32	0	0.986879	norminvgauss	0.984275	0.380805	0.959798	genhyperbolic	8.24382e-06	0.261151	0.967944
ACTL6B	johnsonsb	0.900605	0.189026	0.966377	norminvgauss	0.984275	0.380805	0.959798	skewcauchy	0.98534	0.340151	1
EPO	johnsonsu	3.90308e-32	0	0.986879	norminvgauss	0.984275	0.380805	0.959798	genhyperbolic	8.24382e-06	0.261151	0.967944
EPHB4	levy_l	0.428698	0	0.981827	norminvgauss	0.984275	0.380805	0.959798	skewcauchy	0.696978	0	0.949327
SERPINE1	johnsonsu	3.90308e-32	0	0.986879	norminvgauss	0.984275	0.380805	0.959798	genhyperbolic	8.24382e-06	0.261151	0.967944
AP1S1	johnsonsu	3.90308e-32	0	0.986879	norminvgauss	0.984275	0.380805	0.959798	genhyperbolic	8.24382e-06	0.261151	0.967944
SRPK2	johnsonsu	3.90308e-32	0	0.986879	norminvgauss	0.984275	0.380805	0.959798	genhyperbolic	8.24382e-06	0.261151	0.967944
SLC26A4	johnsonsu	3.90308e-32	0	0.986879	wrapcauchy	0.991798	0.820564	0.880461	genhyperbolic	8.24382e-06	0.261151	0.967944
PNPLA8	johnsonsu	3.90308e-32	0	0.986879	norminvgauss	0.984275	0.380805	0.959798	genhyperbolic	8.24382e-06	0.261151	0.967944
CAV1	johnsonsu	3.90308e-32	0	0.986879	norminvgauss	0.984275	0.380805	0.959798	genhyperbolic	8.24382e-06	0.261151	0.967944
CFTR	johnsonsu	3.90308e-32	0	0.986879	norminvgauss	0.984275	0.380805	0.959798	johnsonsu	0.994877	0.147709	0.855383
KCND2	johnsonsu	3.90308e-32	0	0.986879	norminvgauss	0.984275	0.380805	0.959798	genhyperbolic	8.24382e-06	0.261151	0.967944
FEZF1	johnsonsu	3.90308e-32	0	0.986879	norminvgauss	0.984275	0.380805	0.959798	genhyperbolic	8.24382e-06	0.261151	0.967944
POT1	pearson3	0.858073	0.166652	0.98547	norminvgauss	0.984275	0.380805	0.959798	trapezoid	0.964702	0.575193	0.993811
PAX4	johnsonsu	3.90308e-32	0	0.986879	norminvgauss	0.984275	0.380805	0.959798	genhyperbolic	8.24382e-06	0.261151	0.967944
LEP	johnsonsu	3.90308e-32	0	0.986879	norminvgauss	0.984275	0.380805	0.959798	genhyperbolic	8.24382e-06	0.261151	0.967944
RBM28	johnsonsu	3.90308e-32	0	0.986879	norminvgauss	0.984275	0.380805	0.959798	genhyperbolic	8.24382e-06	0.261151	0.967944
FLNC	johnsonsu	3.90308e-32	0	0.986879	norminvgauss	0.984275	0.380805	0.959798	genhyperbolic	8.24382e-06	0.261151	0.967944
SMO	norminvgauss	0.989156	0	0.978385	norminvgauss	0.984275	0.380805	0.959798	cauchy	0.964441	0.295282	1
PODXL	johnsonsu	3.90308e-32	0	0.986879	norminvgauss	0.984275	0.380805	0.959798	genhyperbolic	8.24382e-06	0.261151	0.967944
ATP6V0A4	genextreme	0.646351	0.267108	0.98323	norminvgauss	0.984275	0.380805	0.959798	t	0.854363	0.825302	0.973531
BRAF	johnsonsu	3.90308e-32	0	0.986879	t	0.999338	0.831825	0.959439	genhyperbolic	8.24382e-06	0.261151	0.967944
AGK	gausshyper	0.714841	0.315499	0.989643	norminvgauss	0.984275	0.380805	0.959798	powernorm	0.927372	0.818129	0.984911
DENND11	johnsonsu	3.90308e-32	0	0.986879	norminvgauss	0.984275	0.380805	0.959798	genhyperbolic	8.24382e-06	0.261151	0.967944
PRSS1	johnsonsu	3.90308e-32	0	0.986879	genextreme	0.9616	0.8362	0.911043	genhyperbolic	8.24382e-06	0.261151	0.967944
EPHB6	wrapcauchy	0.682944	0.548694	0.972852	norminvgauss	0.984275	0.380805	0.959798	levy_l	0.956788	0	0.75922
TRPV6	johnsonsu	3.90308e-32	0	0.986879	norminvgauss	0.984275	0.380805	0.959798	genhyperbolic	8.24382e-06	0.261151	0.967944
CLCN1	beta	0.861865	0.606968	0.983645	norminvgauss	0.984275	0.380805	0.959798	genlogistic	0.982653	0.762732	0.972638
FAM131B	wrapcauchy	0.756138	0.266721	0.879634	norminvgauss	0.984275	0.380805	0.959798	genpareto	0.976108	0.0728035	0.792411
NOBOX	pearson3	0.9616	0.760793	0.953907	norminvgauss	0.984275	0.380805	0.959798	invweibull	0.975416	0.498919	1
CNTNAP2	johnsonsu	3.90308e-32	0	0.986879	norminvgauss	0.984275	0.380805	0.959798	genhyperbolic	8.24382e-06	0.261151	0.967944
KCNH2	levy_l	0.881514	0	0.965018	burr	0.99703	0.638885	0.845727	argus	0.803875	0.346542	0.889245
CDK5	johnsonsu	3.90308e-32	0	0.986879	norminvgauss	0.984275	0.380805	0.959798	genhyperbolic	8.24382e-06	0.261151	0.967944
PRKAG2	johnsonsu	3.90308e-32	0	0.986879	norminvgauss	0.984275	0.380805	0.959798	genhyperbolic	8.24382e-06	0.261151	0.967944
KMT2C	johnsonsu	3.90308e-32	0	0.986879	norminvgauss	0.984275	0.380805	0.959798	genhyperbolic	8.24382e-06	0.261151	0.967944
DPP6	johnsonsu	3.90308e-32	0	0.986879	norminvgauss	0.984275	0.380805	0.959798	genhyperbolic	8.24382e-06	0.261151	0.967944
SHH	levy_l	0.286918	0	0.981088	norminvgauss	0.984275	0.380805	0.959798	norminvgauss	0.825966	0.598657	0.965639
LMBR1	johnsonsu	3.90308e-32	0	0.986879	norminvgauss	0.984275	0.380805	0.959798	genhyperbolic	8.24382e-06	0.261151	0.967944
MNX1	johnsonsu	3.90308e-32	0	0.986879	norminvgauss	0.984275	0.380805	0.959798	genhyperbolic	8.24382e-06	0.261151	0.967944
DYNC2I1	johnsonsu	3.90308e-32	0	0.986879	norminvgauss	0.984275	0.380805	0.959798	genhyperbolic	8.24382e-06	0.261151	0.967944
DLGAP2	johnsonsu	3.90308e-32	0	0.986879	norminvgauss	0.984275	0.380805	0.959798	genhyperbolic	8.24382e-06	0.261151	0.967944
GATA4	levy_l	0.586838	0	0.977591	norminvgauss	0.984275	0.380805	0.959798	skewcauchy	0.98061	0.532705	1
CTSB	johnsonsu	3.90308e-32	0	0.986879	norminvgauss	0.984275	0.380805	0.959798	genhyperbolic	8.24382e-06	0.261151	0.967944
CSGALNACT1	johnsonsu	3.90308e-32	0	0.986879	norminvgauss	0.984275	0.380805	0.959798	genhyperbolic	8.24382e-06	0.261151	0.967944
BMP1	johnsonsu	3.90308e-32	0	0.986879	norminvgauss	0.984275	0.380805	0.959798	genhyperbolic	8.24382e-06	0.261151	0.967944
NKX2-6	skewcauchy	0.961408	0	0.919299	norminvgauss	0.984275	0.380805	0.959798	dgamma	0.973728	0.654274	0.976825
NEFL	johnsonsu	3.90308e-32	0	0.986879	norminvgauss	0.984275	0.380805	0.959798	genhyperbolic	8.24382e-06	0.261151	0.967944
ESCO2	johnsonsu	3.90308e-32	0	0.986879	norminvgauss	0.984275	0.380805	0.959798	genhyperbolic	8.24382e-06	0.261151	0.967944
PBK	johnsonsu	3.90308e-32	0	0.986879	norminvgauss	0.984275	0.380805	0.959798	genhyperbolic	8.24382e-06	0.261151	0.967944
EXTL3	johnsonsu	3.90308e-32	0	0.986879	norminvgauss	0.984275	0.380805	0.959798	genhyperbolic	8.24382e-06	0.261151	0.967944
WRN	johnsonsu	3.90308e-32	0	0.986879	norminvgauss	0.984275	0.380805	0.959798	genhyperbolic	8.24382e-06	0.261151	0.967944
STAR	johnsonsu	3.90308e-32	0	0.986879	norminvgauss	0.984275	0.380805	0.959798	johnsonsu	0.993078	0.517397	0.771491
LETM2	fisk	0.974183	0.201102	1	norminvgauss	0.984275	0.380805	0.959798	argus	0.891971	0.639036	0.763229
FGFR1	johnsonsu	0.834034	0	0.985434	norminvgauss	0.984275	0.380805	0.959798	johnsonsb	0.918798	0.496763	0.938411
ANK1	johnsonsu	3.90308e-32	0	0.986879	norminvgauss	0.984275	0.380805	0.959798	genhyperbolic	8.24382e-06	0.261151	0.967944
KAT6A	johnsonsu	3.90308e-32	0	0.986879	norminvgauss	0.984275	0.380805	0.959798	genhyperbolic	8.24382e-06	0.261151	0.967944
IKBKB	johnsonsu	3.90308e-32	0	0.986879	norminvgauss	0.984275	0.380805	0.959798	genhyperbolic	8.24382e-06	0.261151	0.967944
POMK	johnsonsu	3.90308e-32	0	0.986879	norminvgauss	0.984275	0.380805	0.959798	genhyperbolic	8.24382e-06	0.261151	0.967944
HGSNAT	johnsonsu	3.90308e-32	0	0.986879	norminvgauss	0.984275	0.380805	0.959798	genhyperbolic	8.24382e-06	0.261151	0.967944
ATP6V1H	johnsonsu	3.90308e-32	0	0.986879	norminvgauss	0.984275	0.380805	0.959798	genhyperbolic	8.24382e-06	0.261151	0.967944
SOX17	johnsonsu	3.90308e-32	0	0.986879	norminvgauss	0.984275	0.380805	0.959798	genhyperbolic	8.24382e-06	0.261151	0.967944
RP1	johnsonsu	0.810649	0	0.991578	norminvgauss	0.984275	0.380805	0.959798	levy_l	0.968141	0	0.921071
RPS20	johnsonsu	3.90308e-32	0	0.986879	norminvgauss	0.984275	0.380805	0.959798	genhyperbolic	8.24382e-06	0.261151	0.967944
BPNT2	johnsonsu	3.90308e-32	0	0.986879	norminvgauss	0.984275	0.380805	0.959798	genhyperbolic	8.24382e-06	0.261151	0.967944
CHD7	pearson3	0.239063	0.673537	0.990317	norminvgauss	0.984275	0.380805	0.959798	johnsonsu	0.32093	0.825264	0.967916
CYP7B1	johnsonsu	3.90308e-32	0	0.986879	norminvgauss	0.984275	0.380805	0.959798	genhyperbolic	8.24382e-06	0.261151	0.967944
EYA1	johnsonsu	0.601263	0	0.988316	norminvgauss	0.984275	0.380805	0.959798	argus	0.964206	0.815943	0.956168
TRPA1	johnsonsu	3.90308e-32	0	0.986879	norminvgauss	0.984275	0.380805	0.959798	genhyperbolic	8.24382e-06	0.261151	0.967944
IMPA1	johnsonsu	3.90308e-32	0	0.986879	norminvgauss	0.984275	0.380805	0.959798	genhyperbolic	8.24382e-06	0.261151	0.967944
CA2	johnsonsu	3.90308e-32	0	0.986879	norminvgauss	0.984275	0.380805	0.959798	genhyperbolic	8.24382e-06	0.261151	0.967944
WWP1	beta	0.98548	0.485543	0.939869	dweibull	0.998713	0.752231	0.883007	genhyperbolic	8.24382e-06	0.261151	0.967944
CNGB3	skewcauchy	0.993232	0	1	pearson3	0.996765	0.788185	0.897339	genhyperbolic	8.24382e-06	0.261151	0.967944
NBN	johnsonsu	3.90308e-32	0	0.986879	norminvgauss	0.984275	0.380805	0.959798	genhyperbolic	8.24382e-06	0.261151	0.967944
OTUD6B	johnsonsu	3.90308e-32	0	0.986879	norminvgauss	0.984275	0.380805	0.959798	genhyperbolic	8.24382e-06	0.261151	0.967944
GDF6	johnsonsu	3.90308e-32	0	0.986879	norminvgauss	0.984275	0.380805	0.959798	genhyperbolic	8.24382e-06	0.261151	0.967944
PTDSS1	norminvgauss	0.848765	0	0.973632	kstwo	0.985153	0.848856	0.928319	genhyperbolic	8.24382e-06	0.261151	0.967944
POP1	johnsonsu	3.90308e-32	0	0.986879	norminvgauss	0.984275	0.380805	0.959798	genhyperbolic	8.24382e-06	0.261151	0.967944
VPS13B	genextreme	0.938567	0	0.980455	norminvgauss	0.984275	0.380805	0.959798	norminvgauss	0.994258	0.256957	0.902567
SPAG1	levy_l	0.979969	0	0.986663	norminvgauss	0.984275	0.380805	0.959798	trapezoid	0.986772	0.841581	0.959905
RRM2B	johnsonsu	3.90308e-32	0	0.986879	norminvgauss	0.984275	0.380805	0.959798	genhyperbolic	8.24382e-06	0.261151	0.967944
FZD6	johnsonsu	3.90308e-32	0	0.986879	norminvgauss	0.984275	0.380805	0.959798	genhyperbolic	8.24382e-06	0.261151	0.967944
RIMS2	fisk	0.966617	0.673635	1	norminvgauss	0.984275	0.380805	0.959798	trapezoid	0.998986	0.918048	0.925312
OXR1	johnsonsu	3.90308e-32	0	0.986879	norminvgauss	0.984275	0.380805	0.959798	genhyperbolic	8.24382e-06	0.261151	0.967944
ANGPT1	johnsonsu	3.90308e-32	0	0.986879	norminvgauss	0.984275	0.380805	0.959798	genhyperbolic	8.24382e-06	0.261151	0.967944
TRPS1	johnsonsu	3.90308e-32	0	0.986879	norminvgauss	0.984275	0.380805	0.959798	genhyperbolic	8.24382e-06	0.261151	0.967944
RAD21	johnsonsu	3.90308e-32	0	0.986879	norminvgauss	0.984275	0.380805	0.959798	genhyperbolic	8.24382e-06	0.261151	0.967944
EXT1	weibull_max	0.610347	0	0.989448	norminvgauss	0.984275	0.380805	0.959798	johnsonsu	0.982098	0.543005	0.961315
NSMCE2	johnsonsu	3.90308e-32	0	0.986879	norminvgauss	0.984275	0.380805	0.959798	genhyperbolic	8.24382e-06	0.261151	0.967944
KCNQ3	levy_l	0.89911	0	0.976235	norminvgauss	0.984275	0.380805	0.959798	cauchy	0.999496	0.282131	0.876508
DNAAF11	beta	0.995181	0.439324	0.976742	norminvgauss	0.984275	0.380805	0.959798	mielke	0.983279	0.553916	0.915954
TG	skewcauchy	0.922565	0	1	norminvgauss	0.984275	0.380805	0.959798	gausshyper	0.891432	0.666867	0.942543
KCNK9	johnsonsu	3.90308e-32	0	0.986879	norminvgauss	0.984275	0.380805	0.959798	genhyperbolic	8.24382e-06	0.261151	0.967944
TRAPPC9	johnsonsu	3.90308e-32	0	0.986879	norminvgauss	0.984275	0.380805	0.959798	genhyperbolic	8.24382e-06	0.261151	0.967944
CYP11B1	johnsonsu	3.90308e-32	0	0.986879	norminvgauss	0.984275	0.380805	0.959798	genhyperbolic	8.24382e-06	0.261151	0.967944
CYP11B2	johnsonsu	3.90308e-32	0	0.986879	norminvgauss	0.984275	0.380805	0.959798	genhyperbolic	8.24382e-06	0.261151	0.967944
GPIHBP1	johnsonsu	3.90308e-32	0	0.986879	norminvgauss	0.984275	0.380805	0.959798	genhyperbolic	8.24382e-06	0.261151	0.967944
FAM83H	johnsonsu	3.90308e-32	0	0.986879	norminvgauss	0.984275	0.380805	0.959798	genhyperbolic	8.24382e-06	0.261151	0.967944
SCRIB	levy_l	0.845512	0	0.851294	norminvgauss	0.984275	0.380805	0.959798	dweibull	0.982914	0.57744	0.749389
NRBP2	johnsonsu	3.90308e-32	0	0.986879	norminvgauss	0.984275	0.380805	0.959798	genhyperbolic	8.24382e-06	0.261151	0.967944
PLEC	johnsonsu	3.90308e-32	0	0.986879	norminvgauss	0.984275	0.380805	0.959798	genhyperbolic	8.24382e-06	0.261151	0.967944
DGAT1	johnsonsu	3.90308e-32	0	0.986879	norminvgauss	0.984275	0.380805	0.959798	genhyperbolic	8.24382e-06	0.261151	0.967944
SLC52A2	johnsonsu	3.90308e-32	0	0.986879	norminvgauss	0.984275	0.380805	0.959798	genhyperbolic	8.24382e-06	0.261151	0.967944
FOXH1	johnsonsu	3.90308e-32	0	0.986879	norminvgauss	0.984275	0.380805	0.959798	genhyperbolic	8.24382e-06	0.261151	0.967944
DOCK8	levy_l	0.936762	0	0.979734	norminvgauss	0.984275	0.380805	0.959798	skewcauchy	0.958742	0.146611	0.96225
KANK1	johnsonsu	3.90308e-32	0	0.986879	norminvgauss	0.984275	0.380805	0.959798	genhyperbolic	8.24382e-06	0.261151	0.967944
SMARCA2	johnsonsu	3.90308e-32	0	0.986879	norminvgauss	0.984275	0.380805	0.959798	genhyperbolic	8.24382e-06	0.261151	0.967944
VLDLR	johnsonsu	3.90308e-32	0	0.986879	norminvgauss	0.984275	0.380805	0.959798	genhyperbolic	8.24382e-06	0.261151	0.967944
KCNV2	johnsonsu	3.90308e-32	0	0.986879	norminvgauss	0.984275	0.380805	0.959798	genhyperbolic	8.24382e-06	0.261151	0.967944
SLC1A1	ksone	0.962148	0.710767	1	norminvgauss	0.984275	0.380805	0.959798	recipinvgauss	0.931094	0.316785	1
JAK2	johnsonsu	3.90308e-32	0	0.986879	norminvgauss	0.984275	0.380805	0.959798	genhyperbolic	8.24382e-06	0.261151	0.967944
GLDC	dgamma	0.888323	0.36784	1	norminvgauss	0.984275	0.380805	0.959798	beta	0.983301	0.185231	0.933577
FREM1	levy_l	0.878482	0	0.980514	norminvgauss	0.984275	0.380805	0.959798	norminvgauss	0.965037	0.716296	0.940353
CDKN2B	johnsonsu	3.90308e-32	0	0.986879	norminvgauss	0.984275	0.380805	0.959798	genhyperbolic	8.24382e-06	0.261151	0.967944
APTX	gennorm	0.672276	0.257569	1	norminvgauss	0.984275	0.380805	0.959798	gamma	0.978381	0.768446	0.962923
UBAP1	johnsonsu	3.90308e-32	0	0.986879	norminvgauss	0.984275	0.380805	0.959798	genhyperbolic	8.24382e-06	0.261151	0.967944
MYORG	skewcauchy	0.937255	0	0.965582	norminvgauss	0.984275	0.380805	0.959798	beta	0.976173	0.266516	0.879687
DNAI1	johnsonsu	3.90308e-32	0	0.986879	norminvgauss	0.984275	0.380805	0.959798	genhyperbolic	8.24382e-06	0.261151	0.967944
SIGMAR1	johnsonsu	3.90308e-32	0	0.986879	norminvgauss	0.984275	0.380805	0.959798	genhyperbolic	8.24382e-06	0.261151	0.967944
GALT	johnsonsu	3.90308e-32	0	0.986879	norminvgauss	0.984275	0.380805	0.959798	genhyperbolic	8.24382e-06	0.261151	0.967944
RUSC2	johnsonsu	3.90308e-32	0	0.986879	norminvgauss	0.984275	0.380805	0.959798	genhyperbolic	8.24382e-06	0.261151	0.967944
FAM166B	johnsonsu	3.90308e-32	0	0.986879	norminvgauss	0.984275	0.380805	0.959798	genhyperbolic	8.24382e-06	0.261151	0.967944
CA9	burr	0.997377	0	0.969431	weibull_max	0.777883	0.782811	0.90625	genhyperbolic	8.24382e-06	0.261151	0.967944
TPM2	johnsonsu	3.90308e-32	0	0.986879	norminvgauss	0.984275	0.380805	0.959798	genhyperbolic	8.24382e-06	0.261151	0.967944
NPR2	johnsonsu	3.90308e-32	0	0.986879	norminvgauss	0.984275	0.380805	0.959798	argus	0.987118	0.505932	0.914648
GNE	genpareto	0.561125	0.0933093	0.989406	norminvgauss	0.984275	0.380805	0.959798	johnsonsu	0.99982	0.372783	0.948006
CNTNAP3	johnsonsu	3.90308e-32	0	0.986879	norminvgauss	0.984275	0.380805	0.959798	genhyperbolic	8.24382e-06	0.261151	0.967944
FXN	johnsonsu	0.860426	0	0.984192	norminvgauss	0.984275	0.380805	0.959798	powerlaw	0.830344	0.716811	0.94676
TRPM3	johnsonsu	3.90308e-32	0	0.986879	norminvgauss	0.984275	0.380805	0.959798	genhyperbolic	8.24382e-06	0.261151	0.967944
TMC1	johnsonsu	3.90308e-32	0	0.986879	norminvgauss	0.984275	0.380805	0.959798	genhyperbolic	8.24382e-06	0.261151	0.967944
RORB	johnsonsu	3.90308e-32	0	0.986879	norminvgauss	0.984275	0.380805	0.959798	genhyperbolic	8.24382e-06	0.261151	0.967944
TRPM6	levy_l	0.968796	0	0.980253	norminvgauss	0.984275	0.380805	0.959798	norminvgauss	0.883974	0.263606	0.919353
CEP78	johnsonsu	3.90308e-32	0	0.986879	norminvgauss	0.984275	0.380805	0.959798	genhyperbolic	8.24382e-06	0.261151	0.967944
HNRNPK	burr	0.99363	0.217605	0.970709	norminvgauss	0.984275	0.380805	0.959798	norminvgauss	0.903791	0.24762	0.876846
ROR2	johnsonsu	3.90308e-32	0	0.986879	norminvgauss	0.984275	0.380805	0.959798	genhyperbolic	8.24382e-06	0.261151	0.967944
SPTLC1	johnsonsu	3.90308e-32	0	0.986879	norminvgauss	0.984275	0.380805	0.959798	genhyperbolic	8.24382e-06	0.261151	0.967944
FBP1	johnsonsu	3.90308e-32	0	0.986879	norminvgauss	0.984275	0.380805	0.959798	genhyperbolic	8.24382e-06	0.261151	0.967944
FANCC	johnsonsu	3.90308e-32	0	0.986879	norminvgauss	0.984275	0.380805	0.959798	genhyperbolic	8.24382e-06	0.261151	0.967944
ERCC6L2	johnsonsu	3.90308e-32	0	0.986879	norminvgauss	0.984275	0.380805	0.959798	genhyperbolic	8.24382e-06	0.261151	0.967944
HSD17B3	logistic	0.736118	0.597474	1	norminvgauss	0.984275	0.380805	0.959798	johnsonsu	0.987959	0.326529	0.927965
TDRD7	johnsonsu	3.90308e-32	0	0.986879	norminvgauss	0.984275	0.380805	0.959798	genhyperbolic	8.24382e-06	0.261151	0.967944
FOXE1	johnsonsu	3.90308e-32	0	0.986879	norminvgauss	0.984275	0.380805	0.959798	genhyperbolic	8.24382e-06	0.261151	0.967944
TGFBR1	johnsonsu	0.90993	0	0.988095	norminvgauss	0.984275	0.380805	0.959798	gausshyper	0.994422	0.597648	0.94947
ALG2	johnsonsu	3.90308e-32	0	0.986879	norminvgauss	0.984275	0.380805	0.959798	genhyperbolic	8.24382e-06	0.261151	0.967944
CAVIN4	johnsonsu	3.90308e-32	0	0.986879	norminvgauss	0.984275	0.380805	0.959798	genhyperbolic	8.24382e-06	0.261151	0.967944
BAAT	johnsonsu	3.90308e-32	0	0.986879	norminvgauss	0.984275	0.380805	0.959798	genhyperbolic	8.24382e-06	0.261151	0.967944
ABCA1	johnsonsu	3.90308e-32	0	0.986879	norminvgauss	0.984275	0.380805	0.959798	johnsonsb	0.750216	0.343636	0.859157
FKTN	norminvgauss	0.746682	0	0.986463	norminvgauss	0.984275	0.380805	0.959798	gausshyper	0.708658	0.113768	0.959966
ZNF462	hypsecant	0.832822	0.695056	1	norminvgauss	0.984275	0.380805	0.959798	trapezoid	0.99114	0.835206	0.967903
FRRS1L	johnsonsu	3.90308e-32	0	0.986879	norminvgauss	0.984275	0.380805	0.959798	genhyperbolic	8.24382e-06	0.261151	0.967944
SVEP1	johnsonsu	3.90308e-32	0	0.986879	norminvgauss	0.984275	0.380805	0.959798	genhyperbolic	8.24382e-06	0.261151	0.967944
PRPF4	johnsonsu	3.90308e-32	0	0.986879	norminvgauss	0.984275	0.380805	0.959798	genhyperbolic	8.24382e-06	0.261151	0.967944
ALAD	johnsonsu	3.90308e-32	0	0.986879	norminvgauss	0.984275	0.380805	0.959798	genhyperbolic	8.24382e-06	0.261151	0.967944
COL27A1	johnsonsu	3.90308e-32	0	0.986879	norminvgauss	0.984275	0.380805	0.959798	genhyperbolic	8.24382e-06	0.261151	0.967944
TRIM32	johnsonsu	3.90308e-32	0	0.986879	norminvgauss	0.984275	0.380805	0.959798	genhyperbolic	8.24382e-06	0.261151	0.967944
CRB2	t	0.933212	0	1	norminvgauss	0.984275	0.380805	0.959798	trapezoid	0.997385	0.601075	0.910525
NR5A1	levy_l	0.754593	0	0.982188	norminvgauss	0.984275	0.380805	0.959798	norminvgauss	0.998319	0.692966	0.959177
LMX1B	johnsonsb	0.818212	0.445833	0.985887	norminvgauss	0.984275	0.380805	0.959798	argus	0.856281	0.768832	0.952753
STXBP1	johnsonsu	3.90308e-32	0	0.986879	norminvgauss	0.984275	0.380805	0.959798	genextreme	0.958424	0.160715	0.963894
FPGS	johnsonsu	3.90308e-32	0	0.986879	norminvgauss	0.984275	0.380805	0.959798	genhyperbolic	8.24382e-06	0.261151	0.967944
ENG	gausshyper	0.787443	0.574955	0.976147	norminvgauss	0.984275	0.380805	0.959798	dgamma	0.851807	0.672065	0.937468
GOLGA2	johnsonsu	3.90308e-32	0	0.986879	norminvgauss	0.984275	0.380805	0.959798	genhyperbolic	8.24382e-06	0.261151	0.967944
SET	johnsonsu	3.90308e-32	0	0.986879	norminvgauss	0.984275	0.380805	0.959798	genhyperbolic	8.24382e-06	0.261151	0.967944
TOR1A	johnsonsu	3.90308e-32	0	0.986879	norminvgauss	0.984275	0.380805	0.959798	genhyperbolic	8.24382e-06	0.261151	0.967944
ABL1	johnsonsu	3.90308e-32	0	0.986879	norminvgauss	0.984275	0.380805	0.959798	genhyperbolic	8.24382e-06	0.261151	0.967944
LAMC3	johnsonsu	3.90308e-32	0	0.986879	norminvgauss	0.984275	0.380805	0.959798	genhyperbolic	8.24382e-06	0.261151	0.967944
SETX	johnsonsu	3.90308e-32	0	0.986879	norminvgauss	0.984275	0.380805	0.959798	genhyperbolic	8.24382e-06	0.261151	0.967944
CEL	johnsonsu	3.90308e-32	0	0.986879	norminvgauss	0.984275	0.380805	0.959798	genhyperbolic	8.24382e-06	0.261151	0.967944
SURF1	levy_l	0.692691	0	0.982977	norminvgauss	0.984275	0.380805	0.959798	genlogistic	0.999411	0.788172	0.943167
ADAMTS13	johnsonsu	3.90308e-32	0	0.986879	norminvgauss	0.984275	0.380805	0.959798	genhyperbolic	8.24382e-06	0.261151	0.967944
CACFD1	johnsonsu	3.90308e-32	0	0.986879	norminvgauss	0.984275	0.380805	0.959798	genhyperbolic	8.24382e-06	0.261151	0.967944
SOHLH1	johnsonsu	3.90308e-32	0	0.986879	norminvgauss	0.984275	0.380805	0.959798	genhyperbolic	8.24382e-06	0.261151	0.967944
KCNT1	levy_l	0.904756	0	0.941865	mielke	0.999974	0.875671	0.963877	genhyperbolic	8.24382e-06	0.261151	0.967944
LHX3	johnsonsu	3.90308e-32	0	0.986879	norminvgauss	0.984275	0.380805	0.959798	genhyperbolic	8.24382e-06	0.261151	0.967944
CARD9	johnsonsu	3.90308e-32	0	0.986879	norminvgauss	0.984275	0.380805	0.959798	genhyperbolic	8.24382e-06	0.261151	0.967944
AGPAT2	johnsonsu	3.90308e-32	0	0.986879	norminvgauss	0.984275	0.380805	0.959798	genhyperbolic	8.24382e-06	0.261151	0.967944
MAN1B1	johnsonsu	3.90308e-32	0	0.986879	norminvgauss	0.984275	0.380805	0.959798	genhyperbolic	8.24382e-06	0.261151	0.967944
DPP7	johnsonsu	3.90308e-32	0	0.986879	norminvgauss	0.984275	0.380805	0.959798	genhyperbolic	8.24382e-06	0.261151	0.967944
SLC34A3	johnsonsu	3.90308e-32	0	0.986879	norminvgauss	0.984275	0.380805	0.959798	genhyperbolic	8.24382e-06	0.261151	0.967944
EHMT1	johnsonsu	3.90308e-32	0	0.986879	norminvgauss	0.984275	0.380805	0.959798	genhyperbolic	8.24382e-06	0.261151	0.967944
ZMYND11	johnsonsb	0.631794	0.746975	0.986754	norminvgauss	0.984275	0.380805	0.959798	johnsonsu	0.983972	0.651612	0.982282
GATA3	laplace_asymmetric	0.974544	0.680844	0.996576	norminvgauss	0.984275	0.380805	0.959798	skewcauchy	0.862913	0	0.929305
OPTN	johnsonsu	3.90308e-32	0	0.986879	norminvgauss	0.984275	0.380805	0.959798	genhyperbolic	8.24382e-06	0.261151	0.967944
SUV39H2	wrapcauchy	0.830657	0.803458	0.984111	norminvgauss	0.984275	0.380805	0.959798	wrapcauchy	0.926864	0.679059	0.746792
DCLRE1C	johnsonsu	0.927535	0	0.986779	norminvgauss	0.984275	0.380805	0.959798	johnsonsu	0.978864	0.684575	0.949974
HACD1	johnsonsu	3.90308e-32	0	0.986879	norminvgauss	0.984275	0.380805	0.959798	genhyperbolic	8.24382e-06	0.261151	0.967944
CACNB2	beta	0.962122	0.0974918	0.956098	norminvgauss	0.984275	0.380805	0.959798	dweibull	0.99191	0.264681	0.504466
C10orf67	johnsonsu	3.90308e-32	0	0.986879	norminvgauss	0.984275	0.380805	0.959798	genhyperbolic	8.24382e-06	0.261151	0.967944
OTUD1	johnsonsu	3.90308e-32	0	0.986879	norminvgauss	0.984275	0.380805	0.959798	genhyperbolic	8.24382e-06	0.261151	0.967944
MYO3A	johnsonsu	3.90308e-32	0	0.986879	norminvgauss	0.984275	0.380805	0.959798	genhyperbolic	8.24382e-06	0.261151	0.967944
RAB18	johnsonsu	3.90308e-32	0	0.986879	norminvgauss	0.984275	0.380805	0.959798	genhyperbolic	8.24382e-06	0.261151	0.967944
ODAD2	johnsonsu	3.90308e-32	0	0.986879	norminvgauss	0.984275	0.380805	0.959798	genhyperbolic	8.24382e-06	0.261151	0.967944
SVIL	johnsonsu	3.90308e-32	0	0.986879	norminvgauss	0.984275	0.380805	0.959798	genhyperbolic	8.24382e-06	0.261151	0.967944
RET	johnsonsu	3.90308e-32	0	0.986879	norminvgauss	0.984275	0.380805	0.959798	skewcauchy	0.969095	0	1
CHAT	johnsonsu	3.90308e-32	0	0.986879	norminvgauss	0.984275	0.380805	0.959798	genhyperbolic	8.24382e-06	0.261151	0.967944
PRKG1	johnsonsu	3.90308e-32	0	0.986879	norminvgauss	0.984275	0.380805	0.959798	genhyperbolic	8.24382e-06	0.261151	0.967944
MYPN	wrapcauchy	0.944752	0.488301	0.981699	norminvgauss	0.984275	0.380805	0.959798	cauchy	0.734179	0.625819	1
ATOH7	johnsonsu	3.90308e-32	0	0.986879	norminvgauss	0.984275	0.380805	0.959798	genhyperbolic	8.24382e-06	0.261151	0.967944
KIFBP	trapezoid	0.989957	0.510526	1	norminvgauss	0.984275	0.380805	0.959798	gausshyper	0.930248	0.212827	0.937121
HK1	johnsonsu	3.90308e-32	0	0.986879	norminvgauss	0.984275	0.380805	0.959798	genhyperbolic	8.24382e-06	0.261151	0.967944
NEUROG3	johnsonsu	3.90308e-32	0	0.986879	norminvgauss	0.984275	0.380805	0.959798	genhyperbolic	8.24382e-06	0.261151	0.967944
NODAL	johnsonsu	3.90308e-32	0	0.986879	norminvgauss	0.984275	0.380805	0.959798	genhyperbolic	8.24382e-06	0.261151	0.967944
PRF1	johnsonsu	3.90308e-32	0	0.986879	norminvgauss	0.984275	0.380805	0.959798	genhyperbolic	8.24382e-06	0.261151	0.967944
SGPL1	johnsonsu	3.90308e-32	0	0.986879	norminvgauss	0.984275	0.380805	0.959798	genhyperbolic	8.24382e-06	0.261151	0.967944
PCBD1	johnsonsu	3.90308e-32	0	0.986879	norminvgauss	0.984275	0.380805	0.959798	genhyperbolic	8.24382e-06	0.261151	0.967944
SLC29A3	trapezoid	0.803992	0.128435	1	norminvgauss	0.984275	0.380805	0.959798	dweibull	0.991096	0.544211	1
ASCC1	johnsonsu	3.90308e-32	0	0.986879	norminvgauss	0.984275	0.380805	0.959798	genhyperbolic	8.24382e-06	0.261151	0.967944
MICU1	johnsonsu	3.90308e-32	0	0.986879	norminvgauss	0.984275	0.380805	0.959798	genhyperbolic	8.24382e-06	0.261151	0.967944
KAT6B	johnsonsu	3.90308e-32	0	0.986879	norminvgauss	0.984275	0.380805	0.959798	genhyperbolic	8.24382e-06	0.261151	0.967944
KCNMA1	johnsonsu	3.90308e-32	0	0.986879	norminvgauss	0.984275	0.380805	0.959798	genhyperbolic	8.24382e-06	0.261151	0.967944
POLR3A	genpareto	0.984789	0.109005	0.976721	norminvgauss	0.984275	0.380805	0.959798	skewcauchy	0.986914	0.876372	1
BMPR1A	johnsonsu	3.90308e-32	0	0.986879	norminvgauss	0.984275	0.380805	0.959798	genhyperbolic	8.24382e-06	0.261151	0.967944
GLUD1	johnsonsu	3.90308e-32	0	0.986879	norminvgauss	0.984275	0.380805	0.959798	genhyperbolic	8.24382e-06	0.261151	0.967944
MINPP1	beta	0.910288	0.862907	0.983596	norminvgauss	0.984275	0.380805	0.959798	argus	0.968348	0.360633	0.947372
PAPSS2	johnsonsu	0.747728	0	0.988935	norminvgauss	0.984275	0.380805	0.959798	skewcauchy	0.967955	0.0935541	0.954728
PTEN	genextreme	0.460879	0.166133	0.984777	norminvgauss	0.984275	0.380805	0.959798	skewcauchy	0.988393	0.523535	1
FAS	t	0.994724	0.777481	1	norminvgauss	0.984275	0.380805	0.959798	beta	0.962415	0.513274	0.957195
LIPA	beta	0.707857	0.166458	0.978886	norminvgauss	0.984275	0.380805	0.959798	skewcauchy	0.99681	0.118615	1
ANKRD1	johnsonsu	3.90308e-32	0	0.986879	norminvgauss	0.984275	0.380805	0.959798	genhyperbolic	8.24382e-06	0.261151	0.967944
CYP26C1	johnsonsu	3.90308e-32	0	0.986879	norminvgauss	0.984275	0.380805	0.959798	genhyperbolic	8.24382e-06	0.261151	0.967944
MYOF	johnsonsu	3.90308e-32	0	0.986879	norminvgauss	0.984275	0.380805	0.959798	genhyperbolic	8.24382e-06	0.261151	0.967944
CEP55	johnsonsu	3.90308e-32	0	0.986879	norminvgauss	0.984275	0.380805	0.959798	genhyperbolic	8.24382e-06	0.261151	0.967944
LGI1	johnsonsu	0.935451	0.330334	0.982445	norminvgauss	0.984275	0.380805	0.959798	genlogistic	0.996323	0.724041	0.96704
ALDH18A1	johnsonsu	3.90308e-32	0	0.986879	norminvgauss	0.984275	0.380805	0.959798	genhyperbolic	8.24382e-06	0.261151	0.967944
HOGA1	weibull_max	0.625064	0	0.984092	norminvgauss	0.984275	0.380805	0.959798	dgamma	0.769589	0.542749	0.932251
HPSE2	johnsonsu	3.90308e-32	0	0.986879	norminvgauss	0.984275	0.380805	0.959798	genhyperbolic	8.24382e-06	0.261151	0.967944
ABCC2	johnsonsu	3.90308e-32	0	0.986879	norminvgauss	0.984275	0.380805	0.959798	genhyperbolic	8.24382e-06	0.261151	0.967944
DNMBP	johnsonsu	3.90308e-32	0	0.986879	norminvgauss	0.984275	0.380805	0.959798	genhyperbolic	8.24382e-06	0.261151	0.967944
CWF19L1	johnsonsu	3.90308e-32	0	0.986879	norminvgauss	0.984275	0.380805	0.959798	genhyperbolic	8.24382e-06	0.261151	0.967944
PAX2	johnsonsu	3.90308e-32	0	0.986879	norminvgauss	0.984275	0.380805	0.959798	genhyperbolic	8.24382e-06	0.261151	0.967944
FGF8	t	0.89806	0.473029	1	norminvgauss	0.984275	0.380805	0.959798	beta	0.927005	0.0526388	0.964984
PITX3	johnsonsu	3.90308e-32	0	0.986879	norminvgauss	0.984275	0.380805	0.959798	genhyperbolic	8.24382e-06	0.261151	0.967944
PSD	mielke	0.960884	0.42637	0.822532	ksone	0.997271	0.758917	0.91507	genhyperbolic	8.24382e-06	0.261151	0.967944
CYP17A1	gennorm	0.943646	0.531771	1	norminvgauss	0.984275	0.380805	0.959798	trapezoid	0.987202	0.638514	0.954189
CNNM2	johnsonsu	3.90308e-32	0	0.986879	norminvgauss	0.984275	0.380805	0.959798	genhyperbolic	8.24382e-06	0.261151	0.967944
COL17A1	johnsonsu	3.90308e-32	0	0.986879	norminvgauss	0.984275	0.380805	0.959798	genhyperbolic	8.24382e-06	0.261151	0.967944
CFAP58	burr	0.996193	0.522178	0.980104	norminvgauss	0.984275	0.380805	0.959798	rdist	0.9616	0.853958	0.905234
ADD3	johnsonsu	3.90308e-32	0	0.986879	norminvgauss	0.984275	0.380805	0.959798	genhyperbolic	8.24382e-06	0.261151	0.967944
SMC3	skewcauchy	0.961669	0.719078	0.981023	norminvgauss	0.984275	0.380805	0.959798	arcsine	0.9616	0.764556	0.981187
RBM20	levy_l	0.821409	0	0.977932	norminvgauss	0.984275	0.380805	0.959798	laplace	0.998143	0.624981	0.773569
SHOC2	johnsonsu	3.90308e-32	0	0.986879	norminvgauss	0.984275	0.380805	0.959798	genhyperbolic	8.24382e-06	0.261151	0.967944
ADRA2A	johnsonsu	3.90308e-32	0	0.986879	norminvgauss	0.984275	0.380805	0.959798	genhyperbolic	8.24382e-06	0.261151	0.967944
ACSL5	johnsonsu	3.90308e-32	0	0.986879	norminvgauss	0.984275	0.380805	0.959798	genhyperbolic	8.24382e-06	0.261151	0.967944
NRAP	gumbel_l	0.97122	0.586555	1	norminvgauss	0.984275	0.380805	0.959798	trapezoid	0.997013	0.245687	0.996702
CCDC186	johnsonsu	3.90308e-32	0	0.986879	norminvgauss	0.984275	0.380805	0.959798	genhyperbolic	8.24382e-06	0.261151	0.967944
VAX1	johnsonsu	3.90308e-32	0	0.986879	norminvgauss	0.984275	0.380805	0.959798	genhyperbolic	8.24382e-06	0.261151	0.967944
SFXN4	johnsonsu	3.90308e-32	0	0.986879	norminvgauss	0.984275	0.380805	0.959798	genhyperbolic	8.24382e-06	0.261151	0.967944
GRK5	johnsonsu	3.90308e-32	0	0.986879	norminvgauss	0.984275	0.380805	0.959798	genhyperbolic	8.24382e-06	0.261151	0.967944
BAG3	johnsonsu	3.90308e-32	0	0.986879	norminvgauss	0.984275	0.380805	0.959798	genhyperbolic	8.24382e-06	0.261151	0.967944
WDR11	levy_l	0.875562	0	0.985544	norminvgauss	0.984275	0.380805	0.959798	dgamma	0.791877	0.573581	0.776113
FGFR2	johnsonsu	3.90308e-32	0	0.986879	kstwo	0.986132	0.784896	0.96677	genhyperbolic	8.24382e-06	0.261151	0.967944
HTRA1	levy_l	0.998676	0	0.970711	norminvgauss	0.984275	0.380805	0.959798	johnsonsu	0.992179	0	0.905258
UROS	johnsonsu	3.90308e-32	0	0.986879	norminvgauss	0.984275	0.380805	0.959798	genhyperbolic	8.24382e-06	0.261151	0.967944
HRAS	johnsonsu	3.90308e-32	0	0.986879	norminvgauss	0.984275	0.380805	0.959798	genhyperbolic	8.24382e-06	0.261151	0.967944
DEAF1	johnsonsu	3.90308e-32	0	0.986879	norminvgauss	0.984275	0.380805	0.959798	genhyperbolic	8.24382e-06	0.261151	0.967944
SLC25A22	johnsonsu	3.90308e-32	0	0.986879	norminvgauss	0.984275	0.380805	0.959798	genhyperbolic	8.24382e-06	0.261151	0.967944
INS-IGF2	johnsonsu	3.90308e-32	0	0.986879	norminvgauss	0.984275	0.380805	0.959798	genhyperbolic	8.24382e-06	0.261151	0.967944
KCNQ1	cauchy	0.648411	0.845324	1	genhyperbolic	0.993262	0.56314	0.90249	t	0.738667	0.36069	1
RHOG	johnsonsu	3.90308e-32	0	0.986879	norminvgauss	0.984275	0.380805	0.959798	genhyperbolic	8.24382e-06	0.261151	0.967944
STIM1	johnsonsu	3.90308e-32	0	0.986879	norminvgauss	0.984275	0.380805	0.959798	genhyperbolic	8.24382e-06	0.261151	0.967944
HBB	johnsonsu	3.90308e-32	0	0.986879	norminvgauss	0.984275	0.380805	0.959798	genhyperbolic	8.24382e-06	0.261151	0.967944
TPP1	johnsonsu	3.90308e-32	0	0.986879	norminvgauss	0.984275	0.380805	0.959798	genhyperbolic	8.24382e-06	0.261151	0.967944
TUB	johnsonsu	3.90308e-32	0	0.986879	norminvgauss	0.984275	0.380805	0.959798	genhyperbolic	8.24382e-06	0.261151	0.967944
DENND5A	johnsonsu	3.90308e-32	0	0.986879	norminvgauss	0.984275	0.380805	0.959798	genhyperbolic	8.24382e-06	0.261151	0.967944
TEAD1	johnsonsu	3.90308e-32	0	0.986879	norminvgauss	0.984275	0.380805	0.959798	genhyperbolic	8.24382e-06	0.261151	0.967944
KCNJ11	beta	0.946805	0.281686	0.918786	skewcauchy	0.997836	0.259717	0.964002	ksone	0.974216	0.0930055	0.643762
ABCC8	genpareto	0.857914	0.0736341	0.969893	skewcauchy	0.992763	0.506368	1	dweibull	0.945853	0.341131	0.887728
KCNC1	johnsonsu	3.90308e-32	0	0.986879	norminvgauss	0.984275	0.380805	0.959798	genhyperbolic	8.24382e-06	0.261151	0.967944
ANO5	johnsonsu	3.90308e-32	0	0.986879	norminvgauss	0.984275	0.380805	0.959798	exponweib	0.999643	0	0.899821
FSHB	johnsonsu	3.90308e-32	0	0.986879	norminvgauss	0.984275	0.380805	0.959798	genhyperbolic	8.24382e-06	0.261151	0.967944
ELP4	levy_l	0.931136	0	0.929745	norminvgauss	0.984275	0.380805	0.959798	foldcauchy	0.757049	0.587421	1
PAX6	pearson3	0.993545	0.47902	0.981541	norminvgauss	0.984275	0.380805	0.959798	beta	0.913861	0.605755	0.961454
WT1	johnsonsu	3.90308e-32	0	0.986879	norminvgauss	0.984275	0.380805	0.959798	genhyperbolic	8.24382e-06	0.261151	0.967944
RAG1	johnsonsu	3.90308e-32	0	0.986879	norminvgauss	0.984275	0.380805	0.959798	genhyperbolic	8.24382e-06	0.261151	0.967944
RAG2	johnsonsu	3.90308e-32	0	0.986879	norminvgauss	0.984275	0.380805	0.959798	genhyperbolic	8.24382e-06	0.261151	0.967944
EXT2	genpareto	0.916821	0.0743711	0.9842	norminvgauss	0.984275	0.380805	0.959798	genhyperbolic	0.899323	0.315729	0.965472
AMBRA1	johnsonsu	3.90308e-32	0	0.986879	norminvgauss	0.984275	0.380805	0.959798	genhyperbolic	8.24382e-06	0.261151	0.967944
F2	johnsonsu	3.90308e-32	0	0.986879	norminvgauss	0.984275	0.380805	0.959798	genhyperbolic	8.24382e-06	0.261151	0.967944
LRP4	johnsonsu	3.90308e-32	0	0.986879	norminvgauss	0.984275	0.380805	0.959798	genhyperbolic	8.24382e-06	0.261151	0.967944
MYBPC3	johnsonsb	0.636168	0.173564	0.972577	norminvgauss	0.984275	0.380805	0.959798	genextreme	0.996613	0.441813	0.927315
SLC39A13	johnsonsu	3.90308e-32	0	0.986879	norminvgauss	0.984275	0.380805	0.959798	genhyperbolic	8.24382e-06	0.261151	0.967944
PSMC3	johnsonsu	3.90308e-32	0	0.986879	norminvgauss	0.984275	0.380805	0.959798	genhyperbolic	8.24382e-06	0.261151	0.967944
RAPSN	johnsonsu	3.90308e-32	0	0.986879	norminvgauss	0.984275	0.380805	0.959798	genhyperbolic	8.24382e-06	0.261151	0.967944
TMX2	genlogistic	0.990697	0.397496	0.974448	norminvgauss	0.984275	0.380805	0.959798	skewcauchy	0.99859	0	1
FAM111B	johnsonsu	3.90308e-32	0	0.986879	norminvgauss	0.984275	0.380805	0.959798	genhyperbolic	8.24382e-06	0.261151	0.967944
STX3	johnsonsu	3.90308e-32	0	0.986879	norminvgauss	0.984275	0.380805	0.959798	genhyperbolic	8.24382e-06	0.261151	0.967944
TCN1	johnsonsu	3.90308e-32	0	0.986879	norminvgauss	0.984275	0.380805	0.959798	genhyperbolic	8.24382e-06	0.261151	0.967944
SDHAF2	johnsonsu	3.90308e-32	0	0.986879	norminvgauss	0.984275	0.380805	0.959798	genhyperbolic	8.24382e-06	0.261151	0.967944
BEST1	johnsonsu	3.90308e-32	0	0.986879	norminvgauss	0.984275	0.380805	0.959798	trapezoid	0.996482	0.320129	0.879703
B3GAT3	johnsonsu	3.90308e-32	0	0.986879	norminvgauss	0.984275	0.380805	0.959798	genhyperbolic	8.24382e-06	0.261151	0.967944
LRRN4CL	johnsonsu	3.90308e-32	0	0.986879	norminvgauss	0.984275	0.380805	0.959798	genhyperbolic	8.24382e-06	0.261151	0.967944
HNRNPUL2-BSCL2	johnsonsu	3.90308e-32	0	0.986879	norminvgauss	0.984275	0.380805	0.959798	genhyperbolic	8.24382e-06	0.261151	0.967944
GNG3	johnsonsu	3.90308e-32	0	0.986879	norminvgauss	0.984275	0.380805	0.959798	genhyperbolic	8.24382e-06	0.261151	0.967944
KCNK4	johnsonsu	3.90308e-32	0	0.986879	norminvgauss	0.984275	0.380805	0.959798	genhyperbolic	8.24382e-06	0.261151	0.967944
SLC22A12	johnsonsu	0.486841	0	0.969172	norminvgauss	0.984275	0.380805	0.959798	exponpow	0.925863	0.369706	0.896015
PYGM	johnsonsu	3.90308e-32	0	0.986879	norminvgauss	0.984275	0.380805	0.959798	genhyperbolic	8.24382e-06	0.261151	0.967944
MEN1	johnsonsb	0.251214	0.313922	0.989707	norminvgauss	0.984275	0.380805	0.959798	norminvgauss	0.208317	0.669128	0.97434
CAPN1	johnsonsu	3.90308e-32	0	0.986879	norminvgauss	0.984275	0.380805	0.959798	genhyperbolic	8.24382e-06	0.261151	0.967944
SCYL1	johnsonsu	3.90308e-32	0	0.986879	norminvgauss	0.984275	0.380805	0.959798	genhyperbolic	8.24382e-06	0.261151	0.967944
LTBP3	johnsonsu	3.90308e-32	0	0.986879	norminvgauss	0.984275	0.380805	0.959798	genhyperbolic	8.24382e-06	0.261151	0.967944
SPTBN2	johnsonsu	3.90308e-32	0	0.986879	norminvgauss	0.984275	0.380805	0.959798	genhyperbolic	8.24382e-06	0.261151	0.967944
GRK2	johnsonsu	3.90308e-32	0	0.986879	norminvgauss	0.984275	0.380805	0.959798	genhyperbolic	8.24382e-06	0.261151	0.967944
AIP	johnsonsu	3.90308e-32	0	0.986879	norminvgauss	0.984275	0.380805	0.959798	genhyperbolic	8.24382e-06	0.261151	0.967944
CABP2	johnsonsu	3.90308e-32	0	0.986879	norminvgauss	0.984275	0.380805	0.959798	genhyperbolic	8.24382e-06	0.261151	0.967944
NDUFV1	johnsonsu	3.90308e-32	0	0.986879	norminvgauss	0.984275	0.380805	0.959798	genhyperbolic	8.24382e-06	0.261151	0.967944
NDUFS8	johnsonsu	3.90308e-32	0	0.986879	norminvgauss	0.984275	0.380805	0.959798	genhyperbolic	8.24382e-06	0.261151	0.967944
TCIRG1	gausshyper	0.928964	0.681208	0.981688	norminvgauss	0.984275	0.380805	0.959798	norminvgauss	0.968164	0.661745	0.936016
LRP5	johnsonsu	3.90308e-32	0	0.986879	norminvgauss	0.984275	0.380805	0.959798	pearson3	0.658621	0.563231	0.825543
CPT1A	johnsonsu	3.90308e-32	0	0.986879	norminvgauss	0.984275	0.380805	0.959798	genhyperbolic	8.24382e-06	0.261151	0.967944
IGHMBP2	trapezoid	0.785228	0.290355	1	norminvgauss	0.984275	0.380805	0.959798	pearson3	0.944165	0.366265	0.956888
NADSYN1	beta	0.98457	0.581177	0.98685	norminvgauss	0.984275	0.380805	0.959798	trapezoid	0.999316	0.639301	0.930332
PDE2A	johnsonsu	3.90308e-32	0	0.986879	norminvgauss	0.984275	0.380805	0.959798	genhyperbolic	8.24382e-06	0.261151	0.967944
DNAJB13	johnsonsu	3.90308e-32	0	0.986879	norminvgauss	0.984275	0.380805	0.959798	genhyperbolic	8.24382e-06	0.261151	0.967944
UCP3	johnsonsu	3.90308e-32	0	0.986879	norminvgauss	0.984275	0.380805	0.959798	genhyperbolic	8.24382e-06	0.261151	0.967944
KCNE3	johnsonsu	3.90308e-32	0	0.986879	norminvgauss	0.984275	0.380805	0.959798	genhyperbolic	8.24382e-06	0.261151	0.967944
CAPN5	johnsonsu	3.90308e-32	0	0.986879	norminvgauss	0.984275	0.380805	0.959798	genhyperbolic	8.24382e-06	0.261151	0.967944
PAK1	johnsonsu	3.90308e-32	0	0.986879	norminvgauss	0.984275	0.380805	0.959798	genhyperbolic	8.24382e-06	0.261151	0.967944
CTSC	norminvgauss	0.743653	0.199806	0.985305	norminvgauss	0.984275	0.380805	0.959798	loggamma	0.966244	0.685425	0.95639
TYR	johnsonsu	3.90308e-32	0	0.986879	norminvgauss	0.984275	0.380805	0.959798	genhyperbolic	8.24382e-06	0.261151	0.967944
MTNR1B	arcsine	0.988604	0.636448	0.918529	norminvgauss	0.984275	0.380805	0.959798	levy	0.906118	0.609825	1
PANX1	johnsonsu	3.90308e-32	0	0.986879	norminvgauss	0.984275	0.380805	0.959798	genhyperbolic	8.24382e-06	0.261151	0.967944
ANKRD49	johnsonsu	3.90308e-32	0	0.986879	norminvgauss	0.984275	0.380805	0.959798	genhyperbolic	8.24382e-06	0.261151	0.967944
CEP57	johnsonsu	3.90308e-32	0	0.986879	norminvgauss	0.984275	0.380805	0.959798	genhyperbolic	8.24382e-06	0.261151	0.967944
MTMR2	johnsonsu	3.90308e-32	0	0.986879	norminvgauss	0.984275	0.380805	0.959798	genhyperbolic	8.24382e-06	0.261151	0.967944
CNTN5	johnsonsu	3.90308e-32	0	0.986879	norminvgauss	0.984275	0.380805	0.959798	genhyperbolic	8.24382e-06	0.261151	0.967944
ANGPTL5	johnsonsu	3.90308e-32	0	0.986879	norminvgauss	0.984275	0.380805	0.959798	genhyperbolic	8.24382e-06	0.261151	0.967944
CFAP300	johnsonsu	3.90308e-32	0	0.986879	norminvgauss	0.984275	0.380805	0.959798	genhyperbolic	8.24382e-06	0.261151	0.967944
MMP13	johnsonsu	3.90308e-32	0	0.986879	norminvgauss	0.984275	0.380805	0.959798	genhyperbolic	8.24382e-06	0.261151	0.967944
ATM	genhyperbolic	0.827658	0.108125	0.987701	norminvgauss	0.984275	0.380805	0.959798	johnsonsu	0.836948	0.0788918	0.963705
EXPH5	johnsonsu	3.90308e-32	0	0.986879	norminvgauss	0.984275	0.380805	0.959798	genhyperbolic	8.24382e-06	0.261151	0.967944
HSPB2	johnsonsu	3.90308e-32	0	0.986879	norminvgauss	0.984275	0.380805	0.959798	genhyperbolic	8.24382e-06	0.261151	0.967944
SDHD	johnsonsu	3.90308e-32	0	0.986879	norminvgauss	0.984275	0.380805	0.959798	genhyperbolic	8.24382e-06	0.261151	0.967944
PTS	johnsonsu	3.90308e-32	0	0.986879	norminvgauss	0.984275	0.380805	0.959798	genhyperbolic	8.24382e-06	0.261151	0.967944
TTC12	johnsonsu	3.90308e-32	0	0.986879	norminvgauss	0.984275	0.380805	0.959798	genhyperbolic	8.24382e-06	0.261151	0.967944
ZBTB16	johnsonsu	3.90308e-32	0	0.986879	norminvgauss	0.984275	0.380805	0.959798	genhyperbolic	8.24382e-06	0.261151	0.967944
ZPR1	gausshyper	0.924487	0.277029	0.979629	norminvgauss	0.984275	0.380805	0.959798	cauchy	0.975635	0.422959	1
APOC3	johnsonsu	3.90308e-32	0	0.986879	norminvgauss	0.984275	0.380805	0.959798	genhyperbolic	8.24382e-06	0.261151	0.967944
APOA1	johnsonsu	3.90308e-32	0	0.986879	norminvgauss	0.984275	0.380805	0.959798	genhyperbolic	8.24382e-06	0.261151	0.967944
IL10RA	johnsonsu	0.869195	0.465939	0.975937	norminvgauss	0.984275	0.380805	0.959798	norminvgauss	0.968114	0.329718	0.930667
SCN4B	johnsonsu	3.90308e-32	0	0.986879	norminvgauss	0.984275	0.380805	0.959798	genhyperbolic	8.24382e-06	0.261151	0.967944
SCN2B	johnsonsu	3.90308e-32	0	0.986879	norminvgauss	0.984275	0.380805	0.959798	genhyperbolic	8.24382e-06	0.261151	0.967944
MPZL2	johnsonsu	3.90308e-32	0	0.986879	norminvgauss	0.984275	0.380805	0.959798	genhyperbolic	8.24382e-06	0.261151	0.967944
ARCN1	johnsonsu	3.90308e-32	0	0.986879	norminvgauss	0.984275	0.380805	0.959798	genhyperbolic	8.24382e-06	0.261151	0.967944
TRAPPC4	genextreme	0.814484	0	0.976971	norminvgauss	0.984275	0.380805	0.959798	exponpow	0.456294	0.616012	0.826298
SLC37A4	levy_l	0.984718	0	0.974109	norminvgauss	0.984275	0.380805	0.959798	powerlognorm	0.981478	0.604391	0.976891
VPS11	johnsonsu	3.90308e-32	0	0.986879	norminvgauss	0.984275	0.380805	0.959798	genhyperbolic	8.24382e-06	0.261151	0.967944
HMBS	johnsonsu	3.90308e-32	0	0.986879	norminvgauss	0.984275	0.380805	0.959798	genhyperbolic	8.24382e-06	0.261151	0.967944
H2AX	skewcauchy	0.989477	0.145935	0.981589	norminvgauss	0.984275	0.380805	0.959798	moyal	0.959335	0.633015	0.841702
DPAGT1	trapezoid	0.845141	0.772107	1	norminvgauss	0.984275	0.380805	0.959798	mielke	0.944216	0.264103	0.83283
CBL	johnsonsu	3.90308e-32	0	0.986879	norminvgauss	0.984275	0.380805	0.959798	genhyperbolic	8.24382e-06	0.261151	0.967944
NECTIN1	johnsonsu	3.90308e-32	0	0.986879	norminvgauss	0.984275	0.380805	0.959798	genhyperbolic	8.24382e-06	0.261151	0.967944
TBCEL-TECTA	johnsonsu	3.90308e-32	0	0.986879	norminvgauss	0.984275	0.380805	0.959798	genhyperbolic	8.24382e-06	0.261151	0.967944
TECTA	johnsonsu	3.90308e-32	0	0.986879	norminvgauss	0.984275	0.380805	0.959798	genhyperbolic	8.24382e-06	0.261151	0.967944
SORL1	johnsonsu	3.90308e-32	0	0.986879	norminvgauss	0.984275	0.380805	0.959798	genhyperbolic	8.24382e-06	0.261151	0.967944
CLMP	johnsonsu	3.90308e-32	0	0.986879	norminvgauss	0.984275	0.380805	0.959798	genhyperbolic	8.24382e-06	0.261151	0.967944
SCN3B	johnsonsu	3.90308e-32	0	0.986879	norminvgauss	0.984275	0.380805	0.959798	genhyperbolic	8.24382e-06	0.261151	0.967944
TBRG1	johnsonsu	3.90308e-32	0	0.986879	norminvgauss	0.984275	0.380805	0.959798	genhyperbolic	8.24382e-06	0.261151	0.967944
SIAE	johnsonsb	0.870608	0.242821	0.986861	norminvgauss	0.984275	0.380805	0.959798	skewcauchy	0.936711	0	0.906331
SPA17	johnsonsu	3.90308e-32	0	0.986879	norminvgauss	0.984275	0.380805	0.959798	genhyperbolic	8.24382e-06	0.261151	0.967944
HEPACAM	johnsonsu	3.90308e-32	0	0.986879	norminvgauss	0.984275	0.380805	0.959798	genhyperbolic	8.24382e-06	0.261151	0.967944
CDON	johnsonsu	3.90308e-32	0	0.986879	norminvgauss	0.984275	0.380805	0.959798	genhyperbolic	8.24382e-06	0.261151	0.967944
FOXRED1	johnsonsu	3.90308e-32	0	0.986879	norminvgauss	0.984275	0.380805	0.959798	genhyperbolic	8.24382e-06	0.261151	0.967944
DCPS	johnsonsu	3.90308e-32	0	0.986879	norminvgauss	0.984275	0.380805	0.959798	genhyperbolic	8.24382e-06	0.261151	0.967944
KIRREL3	johnsonsu	3.90308e-32	0	0.986879	norminvgauss	0.984275	0.380805	0.959798	genhyperbolic	8.24382e-06	0.261151	0.967944
KCNJ1	johnsonsu	3.90308e-32	0	0.986879	norminvgauss	0.984275	0.380805	0.959798	genhyperbolic	8.24382e-06	0.261151	0.967944
KCNJ5	johnsonsu	3.90308e-32	0	0.986879	norminvgauss	0.984275	0.380805	0.959798	genhyperbolic	8.24382e-06	0.261151	0.967944
WNK1	johnsonsu	3.90308e-32	0	0.986879	skewcauchy	0.960625	0.630565	0.922827	genhyperbolic	8.24382e-06	0.261151	0.967944
CACNA1C	levy_l	0.971072	0	0.96106	dweibull	0.969322	0.858025	0.947124	logistic	0.999296	0.0809943	0.479802
KCNA1	johnsonsu	3.90308e-32	0	0.986879	norminvgauss	0.984275	0.380805	0.959798	genhyperbolic	8.24382e-06	0.261151	0.967944
KCNA5	johnsonsu	3.90308e-32	0	0.986879	norminvgauss	0.984275	0.380805	0.959798	genhyperbolic	8.24382e-06	0.261151	0.967944
VWF	dweibull	0.518234	0.29953	1	pearson3	0.995544	0.826598	0.939613	dgamma	0.943094	0	0.622516
TNFRSF1A	johnsonsu	3.90308e-32	0	0.986879	norminvgauss	0.984275	0.380805	0.959798	genhyperbolic	8.24382e-06	0.261151	0.967944
SCNN1A	loglaplace	0.971757	0.270642	1	norminvgauss	0.984275	0.380805	0.959798	kstwo	0.987132	0.415128	0.926193
TAPBPL	johnsonsu	3.90308e-32	0	0.986879	norminvgauss	0.984275	0.380805	0.959798	genhyperbolic	8.24382e-06	0.261151	0.967944
ATN1	johnsonsu	3.90308e-32	0	0.986879	norminvgauss	0.984275	0.380805	0.959798	genhyperbolic	8.24382e-06	0.261151	0.967944
C12orf57	dweibull	0.897877	0.65009	1	norminvgauss	0.984275	0.380805	0.959798	logistic	0.964388	0.681165	0.981191
NECAP1	johnsonsu	3.90308e-32	0	0.986879	norminvgauss	0.984275	0.380805	0.959798	genhyperbolic	8.24382e-06	0.261151	0.967944
AICDA	johnsonsu	3.90308e-32	0	0.986879	norminvgauss	0.984275	0.380805	0.959798	genhyperbolic	8.24382e-06	0.261151	0.967944
MFAP5	johnsonsu	3.90308e-32	0	0.986879	norminvgauss	0.984275	0.380805	0.959798	genhyperbolic	8.24382e-06	0.261151	0.967944
LRP6	johnsonsu	3.90308e-32	0	0.986879	norminvgauss	0.984275	0.380805	0.959798	beta	0.997102	0.450045	0.854638
CDKN1B	johnsonsu	3.90308e-32	0	0.986879	norminvgauss	0.984275	0.380805	0.959798	genhyperbolic	8.24382e-06	0.261151	0.967944
GRIN2B	johnsonsu	3.90308e-32	0	0.986879	norminvgauss	0.984275	0.380805	0.959798	ksone	0.875738	0.440381	0.858404
GUCY2C	johnsonsu	3.90308e-32	0	0.986879	norminvgauss	0.984275	0.380805	0.959798	genhyperbolic	8.24382e-06	0.261151	0.967944
MGP	johnsonsu	3.90308e-32	0	0.986879	norminvgauss	0.984275	0.380805	0.959798	genhyperbolic	8.24382e-06	0.261151	0.967944
PDE3A	skewcauchy	0.999345	0	1	cauchy	0.981415	0.866384	1	genhyperbolic	8.24382e-06	0.261151	0.967944
RECQL	johnsonsu	3.90308e-32	0	0.986879	norminvgauss	0.984275	0.380805	0.959798	genhyperbolic	8.24382e-06	0.261151	0.967944
KCNJ8	johnsonsu	3.90308e-32	0	0.986879	norminvgauss	0.984275	0.380805	0.959798	genhyperbolic	8.24382e-06	0.261151	0.967944
ABCC9	johnsonsu	3.90308e-32	0	0.986879	cauchy	0.999929	0.802987	1	genhyperbolic	8.24382e-06	0.261151	0.967944
SOX5	johnsonsu	3.90308e-32	0	0.986879	norminvgauss	0.984275	0.380805	0.959798	genhyperbolic	8.24382e-06	0.261151	0.967944
ETFRF1	johnsonsu	3.90308e-32	0	0.986879	norminvgauss	0.984275	0.380805	0.959798	genhyperbolic	8.24382e-06	0.261151	0.967944
KRAS	johnsonsu	3.90308e-32	0	0.986879	norminvgauss	0.984275	0.380805	0.959798	genhyperbolic	8.24382e-06	0.261151	0.967944
PTHLH	johnsonsu	3.90308e-32	0	0.986879	norminvgauss	0.984275	0.380805	0.959798	genhyperbolic	8.24382e-06	0.261151	0.967944
KIF21A	johnsonsu	3.90308e-32	0	0.986879	norminvgauss	0.984275	0.380805	0.959798	genhyperbolic	8.24382e-06	0.261151	0.967944
LRRK2	johnsonsu	3.90308e-32	0	0.986879	norminvgauss	0.984275	0.380805	0.959798	genhyperbolic	8.24382e-06	0.261151	0.967944
IRAK4	levy_l	0.774953	0	0.985714	norminvgauss	0.984275	0.380805	0.959798	norminvgauss	0.961193	0	0.976394
ARID2	trapezoid	0.995396	0.865512	0.967646	norminvgauss	0.984275	0.380805	0.959798	norminvgauss	0.961756	0.885284	0.96908
COL2A1	levy_l	0.620013	0	0.985061	norminvgauss	0.984275	0.380805	0.959798	genhyperbolic	0.984936	0.791189	0.957941
WNT1	johnsonsu	3.90308e-32	0	0.986879	norminvgauss	0.984275	0.380805	0.959798	genhyperbolic	8.24382e-06	0.261151	0.967944
PRKAG1	johnsonsu	3.90308e-32	0	0.986879	norminvgauss	0.984275	0.380805	0.959798	genhyperbolic	8.24382e-06	0.261151	0.967944
KMT2D	trapezoid	0.97816	0.659541	0.993568	norminvgauss	0.984275	0.380805	0.959798	wrapcauchy	0.845316	0.383458	0.961742
TUBA1A	johnsonsu	3.90308e-32	0	0.986879	norminvgauss	0.984275	0.380805	0.959798	genhyperbolic	8.24382e-06	0.261151	0.967944
SLC11A2	johnsonsu	3.90308e-32	0	0.986879	norminvgauss	0.984275	0.380805	0.959798	genhyperbolic	8.24382e-06	0.261151	0.967944
SCN8A	johnsonsu	3.90308e-32	0	0.986879	norminvgauss	0.990044	0.841289	0.941801	genhyperbolic	8.24382e-06	0.261151	0.967944
ACVRL1	beta	0.99592	0.653684	0.978545	norminvgauss	0.984275	0.380805	0.959798	ksone	0.999413	0.661316	0.958971
KRT83	johnsonsu	3.90308e-32	0	0.986879	norminvgauss	0.984275	0.380805	0.959798	genhyperbolic	8.24382e-06	0.261151	0.967944
KRT5	johnsonsu	3.90308e-32	0	0.986879	norminvgauss	0.984275	0.380805	0.959798	genhyperbolic	8.24382e-06	0.261151	0.967944
KRT1	johnsonsu	3.90308e-32	0	0.986879	norminvgauss	0.984275	0.380805	0.959798	genhyperbolic	8.24382e-06	0.261151	0.967944
KRT8	johnsonsu	3.90308e-32	0	0.986879	norminvgauss	0.984275	0.380805	0.959798	genhyperbolic	8.24382e-06	0.261151	0.967944
AAAS	levy_l	0.983634	0	0.981404	norminvgauss	0.984275	0.380805	0.959798	levy_l	0.981668	0	0.970259
SP7	johnsonsu	3.90308e-32	0	0.986879	norminvgauss	0.984275	0.380805	0.959798	genhyperbolic	8.24382e-06	0.261151	0.967944
HOXC13	johnsonsu	3.90308e-32	0	0.986879	norminvgauss	0.984275	0.380805	0.959798	genhyperbolic	8.24382e-06	0.261151	0.967944
OR6C75	johnsonsu	3.90308e-32	0	0.986879	norminvgauss	0.984275	0.380805	0.959798	genhyperbolic	8.24382e-06	0.261151	0.967944
SLC39A5	johnsonsu	3.90308e-32	0	0.986879	norminvgauss	0.984275	0.380805	0.959798	genhyperbolic	8.24382e-06	0.261151	0.967944
STAT2	johnsonsu	3.90308e-32	0	0.986879	norminvgauss	0.984275	0.380805	0.959798	genhyperbolic	8.24382e-06	0.261151	0.967944
TAC3	johnsonsu	3.90308e-32	0	0.986879	norminvgauss	0.984275	0.380805	0.959798	genhyperbolic	8.24382e-06	0.261151	0.967944
GLI1	johnsonsu	3.90308e-32	0	0.986879	norminvgauss	0.984275	0.380805	0.959798	genhyperbolic	8.24382e-06	0.261151	0.967944
MARS1	johnsonsu	3.90308e-32	0	0.986879	norminvgauss	0.984275	0.380805	0.959798	genhyperbolic	8.24382e-06	0.261151	0.967944
KIF5A	beta	0.99545	0.518075	0.974085	norminvgauss	0.984275	0.380805	0.959798	beta	0.97227	0.51887	0.936856
CYP27B1	johnsonsb	0.925221	0.141691	0.983449	norminvgauss	0.984275	0.380805	0.959798	johnsonsu	0.988088	0.482688	0.913931
AVIL	johnsonsu	3.90308e-32	0	0.986879	norminvgauss	0.984275	0.380805	0.959798	genhyperbolic	8.24382e-06	0.261151	0.967944
DPY19L2	weibull_max	0.948751	0	0.976733	norminvgauss	0.984275	0.380805	0.959798	johnsonsu	0.979014	0.330589	0.935938
XPOT	johnsonsu	3.90308e-32	0	0.986879	norminvgauss	0.984275	0.380805	0.959798	genhyperbolic	8.24382e-06	0.261151	0.967944
GNS	johnsonsu	3.90308e-32	0	0.986879	norminvgauss	0.984275	0.380805	0.959798	genhyperbolic	8.24382e-06	0.261151	0.967944
LEMD3	beta	0.88692	0.583787	0.987547	norminvgauss	0.984275	0.380805	0.959798	skewcauchy	0.933077	0.658445	0.956142
MSRB3	johnsonsu	3.90308e-32	0	0.986879	norminvgauss	0.984275	0.380805	0.959798	genhyperbolic	8.24382e-06	0.261151	0.967944
HMGA2	johnsonsu	3.90308e-32	0	0.986879	norminvgauss	0.984275	0.380805	0.959798	genhyperbolic	8.24382e-06	0.261151	0.967944
IFNG	johnsonsu	3.90308e-32	0	0.986879	norminvgauss	0.984275	0.380805	0.959798	genhyperbolic	8.24382e-06	0.261151	0.967944
RAP1B	johnsonsu	3.90308e-32	0	0.986879	norminvgauss	0.984275	0.380805	0.959798	genhyperbolic	8.24382e-06	0.261151	0.967944
TPH2	johnsonsu	3.90308e-32	0	0.986879	norminvgauss	0.984275	0.380805	0.959798	genhyperbolic	8.24382e-06	0.261151	0.967944
SYT1	johnsonsu	3.90308e-32	0	0.986879	norminvgauss	0.984275	0.380805	0.959798	genhyperbolic	8.24382e-06	0.261151	0.967944
PPP1R12A	genexpon	0.997154	0.777229	1	norminvgauss	0.984275	0.380805	0.959798	skewcauchy	0.999002	0.564932	1
MYF5	johnsonsu	3.90308e-32	0	0.986879	norminvgauss	0.984275	0.380805	0.959798	genhyperbolic	8.24382e-06	0.261151	0.967944
ALX1	johnsonsu	3.90308e-32	0	0.986879	norminvgauss	0.984275	0.380805	0.959798	genhyperbolic	8.24382e-06	0.261151	0.967944
CEP290	johnsonsu	3.90308e-32	0	0.986879	norminvgauss	0.984275	0.380805	0.959798	genhyperbolic	8.24382e-06	0.261151	0.967944
KITLG	johnsonsu	3.90308e-32	0	0.986879	norminvgauss	0.984275	0.380805	0.959798	genhyperbolic	8.24382e-06	0.261151	0.967944
HAL	johnsonsu	3.90308e-32	0	0.986879	norminvgauss	0.984275	0.380805	0.959798	genhyperbolic	8.24382e-06	0.261151	0.967944
SLC25A3	johnsonsu	3.90308e-32	0	0.986879	norminvgauss	0.984275	0.380805	0.959798	genhyperbolic	8.24382e-06	0.261151	0.967944
APAF1	johnsonsu	3.90308e-32	0	0.986879	norminvgauss	0.984275	0.380805	0.959798	genhyperbolic	8.24382e-06	0.261151	0.967944
SCYL2	johnsonsu	3.90308e-32	0	0.986879	norminvgauss	0.984275	0.380805	0.959798	genhyperbolic	8.24382e-06	0.261151	0.967944
GNPTAB	johnsonsu	3.90308e-32	0	0.986879	norminvgauss	0.984275	0.380805	0.959798	genhyperbolic	8.24382e-06	0.261151	0.967944
PAH	levy_l	0.935141	0	0.979263	norminvgauss	0.984275	0.380805	0.959798	beta	0.960686	0.682451	0.913038
POLR3B	johnsonsu	3.90308e-32	0	0.986879	norminvgauss	0.984275	0.380805	0.959798	genhyperbolic	8.24382e-06	0.261151	0.967944
CRY1	johnsonsu	3.90308e-32	0	0.986879	norminvgauss	0.984275	0.380805	0.959798	genhyperbolic	8.24382e-06	0.261151	0.967944
UBE3B	johnsonsu	3.90308e-32	0	0.986879	norminvgauss	0.984275	0.380805	0.959798	genhyperbolic	8.24382e-06	0.261151	0.967944
TRPV4	johnsonsu	3.90308e-32	0	0.986879	genextreme	0.998252	0.877359	0.973394	genhyperbolic	8.24382e-06	0.261151	0.967944
ATP2A2	johnsonsu	3.90308e-32	0	0.986879	norminvgauss	0.984275	0.380805	0.959798	genhyperbolic	8.24382e-06	0.261151	0.967944
MYL2	johnsonsu	3.90308e-32	0	0.986879	norminvgauss	0.984275	0.380805	0.959798	genhyperbolic	8.24382e-06	0.261151	0.967944
MAPKAPK5	johnsonsu	3.90308e-32	0	0.986879	norminvgauss	0.984275	0.380805	0.959798	genhyperbolic	8.24382e-06	0.261151	0.967944
PTPN11	levy_l	0.817128	0	0.958156	tukeylambda	0.907653	0.922913	0.97176	skewcauchy	0.977713	0	0.646981
TBX5	johnsonsu	3.90308e-32	0	0.986879	norminvgauss	0.984275	0.380805	0.959798	dweibull	0.998133	0.497027	0.914424
MED13L	ksone	0.993945	0.839145	1	norminvgauss	0.984275	0.380805	0.959798	genhyperbolic	0.959929	0.728591	0.923745
CIT	johnsonsu	3.90308e-32	0	0.986879	norminvgauss	0.984275	0.380805	0.959798	genhyperbolic	8.24382e-06	0.261151	0.967944
RPLP0	johnsonsu	3.90308e-32	0	0.986879	norminvgauss	0.984275	0.380805	0.959798	genhyperbolic	8.24382e-06	0.261151	0.967944
ACADS	beta	0.935426	0.110086	0.939192	weibull_max	0.984985	0.750637	0.937621	genhyperbolic	8.24382e-06	0.261151	0.967944
HNF1A	logistic	0.956639	0.395853	1	norminvgauss	0.984275	0.380805	0.959798	gausshyper	0.99014	0.529919	0.885614
C12orf43	levy_l	0.843372	0	0.982121	norminvgauss	0.984275	0.380805	0.959798	trapezoid	0.850397	0.176826	0.93717
CFAP251	johnsonsu	3.90308e-32	0	0.986879	norminvgauss	0.984275	0.380805	0.959798	genhyperbolic	8.24382e-06	0.261151	0.967944
MTRFR	johnsonsu	3.90308e-32	0	0.986879	norminvgauss	0.984275	0.380805	0.959798	genhyperbolic	8.24382e-06	0.261151	0.967944
TCTN2	johnsonsu	3.90308e-32	0	0.986879	norminvgauss	0.984275	0.380805	0.959798	genhyperbolic	8.24382e-06	0.261151	0.967944
ATP6V0A2	genextreme	0.723013	0.283112	0.988672	norminvgauss	0.984275	0.380805	0.959798	norminvgauss	0.9824	0.325023	0.955017
POLE	dgamma	0.994211	0.437379	0.986408	norminvgauss	0.984275	0.380805	0.959798	trapezoid	0.986103	0.74532	0.951196
ZMYM2	gausshyper	0.888481	0.766083	0.978842	norminvgauss	0.984275	0.380805	0.959798	genextreme	0.989661	0.916898	0.968639
GJB2	gengamma	0.987312	0	0.937294	norminvgauss	0.963579	0.747603	0.892529	gennorm	0.999885	0.338488	0.888937
GJB6	johnsonsu	3.90308e-32	0	0.986879	norminvgauss	0.984275	0.380805	0.959798	genhyperbolic	8.24382e-06	0.261151	0.967944
SACS	gausshyper	0.758572	0.163618	0.987972	norminvgauss	0.984275	0.380805	0.959798	pearson3	0.907554	0.463078	0.95359
ATP8A2	johnsonsu	3.90308e-32	0	0.986879	norminvgauss	0.984275	0.380805	0.959798	genhyperbolic	8.24382e-06	0.261151	0.967944
POMP	johnsonsu	3.90308e-32	0	0.986879	norminvgauss	0.984275	0.380805	0.959798	genhyperbolic	8.24382e-06	0.261151	0.967944
BRCA2	beta	0.71858	0.670452	0.985913	norminvgauss	0.984275	0.380805	0.959798	norminvgauss	0.963333	0.465623	0.945687
N4BP2L1	johnsonsu	3.90308e-32	0	0.986879	norminvgauss	0.984275	0.380805	0.959798	genhyperbolic	8.24382e-06	0.261151	0.967944
KL	johnsonsu	3.90308e-32	0	0.986879	norminvgauss	0.984275	0.380805	0.959798	genhyperbolic	8.24382e-06	0.261151	0.967944
SPART	johnsonsu	3.90308e-32	0	0.986879	norminvgauss	0.984275	0.380805	0.959798	genhyperbolic	8.24382e-06	0.261151	0.967944
FREM2	johnsonsu	3.90308e-32	0	0.986879	norminvgauss	0.984275	0.380805	0.959798	genhyperbolic	8.24382e-06	0.261151	0.967944
SLC25A15	johnsonsu	3.90308e-32	0	0.986879	norminvgauss	0.984275	0.380805	0.959798	genhyperbolic	8.24382e-06	0.261151	0.967944
LACC1	johnsonsu	3.90308e-32	0	0.986879	norminvgauss	0.984275	0.380805	0.959798	genhyperbolic	8.24382e-06	0.261151	0.967944
SUCLA2	johnsonsb	0.876818	0.241719	0.979233	norminvgauss	0.984275	0.380805	0.959798	skewcauchy	0.960857	0.189996	0.992811
ITM2B	johnsonsu	3.90308e-32	0	0.986879	norminvgauss	0.984275	0.380805	0.959798	genhyperbolic	8.24382e-06	0.261151	0.967944
RB1	levy_l	0.25336	0	0.983622	norminvgauss	0.984275	0.380805	0.959798	skewcauchy	0.741299	0	0.959759
ATP7B	johnsonsu	3.90308e-32	0	0.986879	norminvgauss	0.984275	0.380805	0.959798	genhyperbolic	8.24382e-06	0.261151	0.967944
NEK3	johnsonsu	3.90308e-32	0	0.986879	norminvgauss	0.984275	0.380805	0.959798	genhyperbolic	8.24382e-06	0.261151	0.967944
THSD1	johnsonsu	3.90308e-32	0	0.986879	norminvgauss	0.984275	0.380805	0.959798	genhyperbolic	8.24382e-06	0.261151	0.967944
TBC1D4	johnsonsu	3.90308e-32	0	0.986879	norminvgauss	0.984275	0.380805	0.959798	genhyperbolic	8.24382e-06	0.261151	0.967944
FBXL3	johnsonsu	3.90308e-32	0	0.986879	norminvgauss	0.984275	0.380805	0.959798	genhyperbolic	8.24382e-06	0.261151	0.967944
EDNRB	genextreme	0.99388	0.339586	0.969315	norminvgauss	0.984275	0.380805	0.959798	fisk	0.993969	0.385254	1
POU4F1	johnsonsu	3.90308e-32	0	0.986879	norminvgauss	0.984275	0.380805	0.959798	genhyperbolic	8.24382e-06	0.261151	0.967944
GPC6	johnsonsu	3.90308e-32	0	0.986879	norminvgauss	0.984275	0.380805	0.959798	genhyperbolic	8.24382e-06	0.261151	0.967944
DCT	johnsonsu	3.90308e-32	0	0.986879	norminvgauss	0.984275	0.380805	0.959798	genhyperbolic	8.24382e-06	0.261151	0.967944
TGDS	trapezoid	0.882222	0.308212	1	norminvgauss	0.984275	0.380805	0.959798	ksone	0.999548	0.590183	0.92
ZIC2	johnsonsu	0.362704	0	0.977194	norminvgauss	0.984275	0.380805	0.959798	skewcauchy	0.77119	0	0.952894
PCCA	johnsonsu	3.90308e-32	0	0.986879	norminvgauss	0.984275	0.380805	0.959798	genhyperbolic	8.24382e-06	0.261151	0.967944
NALCN	johnsonsu	3.90308e-32	0	0.986879	norminvgauss	0.984275	0.380805	0.959798	genhyperbolic	8.24382e-06	0.261151	0.967944
BIVM-ERCC5	johnsonsu	3.90308e-32	0	0.986879	norminvgauss	0.984275	0.380805	0.959798	genhyperbolic	8.24382e-06	0.261151	0.967944
F7	johnsonsu	3.90308e-32	0	0.986879	norminvgauss	0.984275	0.380805	0.959798	genhyperbolic	8.24382e-06	0.261151	0.967944
F10	johnsonsu	3.90308e-32	0	0.986879	norminvgauss	0.984275	0.380805	0.959798	genhyperbolic	8.24382e-06	0.261151	0.967944
CHAMP1	wrapcauchy	0.986975	0.798379	0.968877	norminvgauss	0.984275	0.380805	0.959798	dgamma	0.996575	0.766307	1
ANG	beta	0.975893	0.12507	0.968795	norminvgauss	0.984275	0.380805	0.959798	gumbel_l	0.978078	0.207236	0.750325
SUPT16H	johnsonsu	3.90308e-32	0	0.986879	norminvgauss	0.984275	0.380805	0.959798	genhyperbolic	8.24382e-06	0.261151	0.967944
CHD8	norminvgauss	0.978918	0.830711	0.988838	norminvgauss	0.984275	0.380805	0.959798	levy_l	0.981559	0	0.923131
SALL2	johnsonsu	3.90308e-32	0	0.986879	norminvgauss	0.984275	0.380805	0.959798	genhyperbolic	8.24382e-06	0.261151	0.967944
CEBPE	johnsonsu	3.90308e-32	0	0.986879	norminvgauss	0.984275	0.380805	0.959798	genhyperbolic	8.24382e-06	0.261151	0.967944
NRL	johnsonsu	3.90308e-32	0	0.986879	norminvgauss	0.984275	0.380805	0.959798	genhyperbolic	8.24382e-06	0.261151	0.967944
TGM1	johnsonsu	3.90308e-32	0	0.986879	norminvgauss	0.984275	0.380805	0.959798	genhyperbolic	8.24382e-06	0.261151	0.967944
FOXG1	johnsonsu	3.90308e-32	0	0.986879	norminvgauss	0.984275	0.380805	0.959798	genhyperbolic	8.24382e-06	0.261151	0.967944
PRKD1	johnsonsu	3.90308e-32	0	0.986879	norminvgauss	0.984275	0.380805	0.959798	genhyperbolic	8.24382e-06	0.261151	0.967944
COCH	johnsonsu	3.90308e-32	0	0.986879	norminvgauss	0.984275	0.380805	0.959798	genhyperbolic	8.24382e-06	0.261151	0.967944
AP4S1	beta	0.993992	0.674137	0.988411	norminvgauss	0.984275	0.380805	0.959798	johnsonsu	0.939406	0.350709	0.950391
NFKBIA	johnsonsu	3.90308e-32	0	0.986879	norminvgauss	0.984275	0.380805	0.959798	genhyperbolic	8.24382e-06	0.261151	0.967944
PAX9	johnsonsu	0.997261	0.0260111	0.982803	norminvgauss	0.984275	0.380805	0.959798	skewcauchy	0.852438	0.566802	0.950829
TRAPPC6B	johnsonsu	3.90308e-32	0	0.986879	norminvgauss	0.984275	0.380805	0.959798	genhyperbolic	8.24382e-06	0.261151	0.967944
FANCM	norminvgauss	0.96128	0.68839	0.982721	norminvgauss	0.984275	0.380805	0.959798	norminvgauss	0.967603	0.349157	0.94876
NEMF	johnsonsu	3.90308e-32	0	0.986879	norminvgauss	0.984275	0.380805	0.959798	genhyperbolic	8.24382e-06	0.261151	0.967944
L2HGDH	norminvgauss	0.85746	0.353563	0.988005	norminvgauss	0.984275	0.380805	0.959798	weibull_max	0.899696	0.782046	0.926583
ATL1	johnsonsu	3.90308e-32	0	0.986879	norminvgauss	0.984275	0.380805	0.959798	genhyperbolic	8.24382e-06	0.261151	0.967944
BMP4	johnsonsu	3.90308e-32	0	0.986879	norminvgauss	0.984275	0.380805	0.959798	genhyperbolic	8.24382e-06	0.261151	0.967944
GCH1	kstwo	0.935135	0.738031	1	norminvgauss	0.984275	0.380805	0.959798	exponpow	0.998094	0.592743	0.941405
PSMA3	johnsonsu	3.90308e-32	0	0.986879	norminvgauss	0.984275	0.380805	0.959798	genhyperbolic	8.24382e-06	0.261151	0.967944
DACT1	johnsonsu	3.90308e-32	0	0.986879	norminvgauss	0.984275	0.380805	0.959798	genhyperbolic	8.24382e-06	0.261151	0.967944
SIX1	norminvgauss	0.955056	0.0989018	0.978843	norminvgauss	0.984275	0.380805	0.959798	norminvgauss	0.85761	0.63725	0.895048
MTHFD1	johnsonsu	3.90308e-32	0	0.986879	norminvgauss	0.984275	0.380805	0.959798	genhyperbolic	8.24382e-06	0.261151	0.967944
MAX	johnsonsu	3.90308e-32	0	0.986879	norminvgauss	0.984275	0.380805	0.959798	genhyperbolic	8.24382e-06	0.261151	0.967944
FUT8	johnsonsu	3.90308e-32	0	0.986879	norminvgauss	0.984275	0.380805	0.959798	genhyperbolic	8.24382e-06	0.261151	0.967944
ZFYVE26	johnsonsu	3.90308e-32	0	0.986879	norminvgauss	0.984275	0.380805	0.959798	genhyperbolic	8.24382e-06	0.261151	0.967944
RAD51B	johnsonsu	3.90308e-32	0	0.986879	norminvgauss	0.984275	0.380805	0.959798	genhyperbolic	8.24382e-06	0.261151	0.967944
SLC10A1	johnsonsu	3.90308e-32	0	0.986879	norminvgauss	0.984275	0.380805	0.959798	genhyperbolic	8.24382e-06	0.261151	0.967944
SIPA1L1	johnsonsu	3.90308e-32	0	0.986879	norminvgauss	0.984275	0.380805	0.959798	genhyperbolic	8.24382e-06	0.261151	0.967944
PSEN1	johnsonsu	3.90308e-32	0	0.986879	norminvgauss	0.984275	0.380805	0.959798	skewcauchy	0.987858	0.141269	0.967096
VSX2	johnsonsu	3.90308e-32	0	0.986879	norminvgauss	0.984275	0.380805	0.959798	genhyperbolic	8.24382e-06	0.261151	0.967944
ISCA2	johnsonsu	3.90308e-32	0	0.986879	norminvgauss	0.984275	0.380805	0.959798	genhyperbolic	8.24382e-06	0.261151	0.967944
IRF2BPL	skewcauchy	0.979759	0	1	norminvgauss	0.984275	0.380805	0.959798	skewcauchy	0.928328	0	0.865844
POMT2	johnsonsu	3.90308e-32	0	0.986879	norminvgauss	0.984275	0.380805	0.959798	genhyperbolic	8.24382e-06	0.261151	0.967944
TSHR	dweibull	0.98029	0.03258	1	powernorm	0.862085	0.579356	0.872704	gausshyper	0.9536	0.26716	0.890634
GALC	johnsonsu	3.90308e-32	0	0.986879	norminvgauss	0.984275	0.380805	0.959798	genhyperbolic	8.24382e-06	0.261151	0.967944
SPATA7	johnsonsu	3.90308e-32	0	0.986879	norminvgauss	0.984275	0.380805	0.959798	genhyperbolic	8.24382e-06	0.261151	0.967944
TDP1	johnsonsu	3.90308e-32	0	0.986879	norminvgauss	0.984275	0.380805	0.959798	genhyperbolic	8.24382e-06	0.261151	0.967944
TRIP11	beta	0.99011	0.8731	0.978707	norminvgauss	0.984275	0.380805	0.959798	skewcauchy	0.992193	0.804022	0.962126
DDX24	johnsonsu	3.90308e-32	0	0.986879	norminvgauss	0.984275	0.380805	0.959798	genhyperbolic	8.24382e-06	0.261151	0.967944
SERPINA6	johnsonsu	3.90308e-32	0	0.986879	norminvgauss	0.984275	0.380805	0.959798	genhyperbolic	8.24382e-06	0.261151	0.967944
SERPINA1	johnsonsu	3.90308e-32	0	0.986879	norminvgauss	0.984275	0.380805	0.959798	genhyperbolic	8.24382e-06	0.261151	0.967944
SERPINA12	johnsonsu	3.90308e-32	0	0.986879	norminvgauss	0.984275	0.380805	0.959798	genhyperbolic	8.24382e-06	0.261151	0.967944
SERPINA3	johnsonsu	3.90308e-32	0	0.986879	norminvgauss	0.984275	0.380805	0.959798	genhyperbolic	8.24382e-06	0.261151	0.967944
DICER1	beta	0.750849	0.574612	0.988275	norminvgauss	0.984275	0.380805	0.959798	dgamma	0.801344	0.269415	1
DLK1	johnsonsu	3.90308e-32	0	0.986879	norminvgauss	0.984275	0.380805	0.959798	genhyperbolic	8.24382e-06	0.261151	0.967944
DYNC1H1	johnsonsu	3.90308e-32	0	0.986879	norminvgauss	0.984275	0.380805	0.959798	genhyperbolic	8.24382e-06	0.261151	0.967944
MAGEL2	skewcauchy	0.96166	0.591683	0.976766	norminvgauss	0.984275	0.380805	0.959798	beta	0.939143	0.584031	0.844028
UBE3A	johnsonsu	0.895053	0.356331	0.98872	norminvgauss	0.984275	0.380805	0.959798	skewcauchy	0.481617	0.564628	0.976386
GABRB3	johnsonsu	3.90308e-32	0	0.986879	norminvgauss	0.984275	0.380805	0.959798	genhyperbolic	8.24382e-06	0.261151	0.967944
OCA2	johnsonsu	3.90308e-32	0	0.986879	norminvgauss	0.984275	0.380805	0.959798	genhyperbolic	8.24382e-06	0.261151	0.967944
TRPM1	johnsonsu	3.90308e-32	0	0.986879	norminvgauss	0.984275	0.380805	0.959798	genhyperbolic	8.24382e-06	0.261151	0.967944
OTUD7A	johnsonsu	3.90308e-32	0	0.986879	norminvgauss	0.984275	0.380805	0.959798	genhyperbolic	8.24382e-06	0.261151	0.967944
EMC4	johnsonsu	3.90308e-32	0	0.986879	norminvgauss	0.984275	0.380805	0.959798	genhyperbolic	8.24382e-06	0.261151	0.967944
ACTC1	johnsonsu	3.90308e-32	0	0.986879	norminvgauss	0.984275	0.380805	0.959798	genhyperbolic	8.24382e-06	0.261151	0.967944
SPRED1	genextreme	0.872687	0.414181	0.985536	norminvgauss	0.984275	0.380805	0.959798	norminvgauss	0.829232	0.66913	0.951947
THBS1	johnsonsu	3.90308e-32	0	0.986879	norminvgauss	0.984275	0.380805	0.959798	genhyperbolic	8.24382e-06	0.261151	0.967944
CHST14	levy_l	0.887179	0	0.976451	norminvgauss	0.984275	0.380805	0.959798	genextreme	0.892324	0.395729	0.95391
CCDC32	johnsonsu	3.90308e-32	0	0.986879	norminvgauss	0.984275	0.380805	0.959798	genhyperbolic	8.24382e-06	0.261151	0.967944
DNAJC17	gausshyper	0.9616	0.78282	0.969749	norminvgauss	0.984275	0.380805	0.959798	dweibull	0.986077	0.584065	0.850896
UBR1	johnsonsu	3.90308e-32	0	0.986879	norminvgauss	0.984275	0.380805	0.959798	genhyperbolic	8.24382e-06	0.261151	0.967944
EPB42	johnsonsu	3.90308e-32	0	0.986879	norminvgauss	0.984275	0.380805	0.959798	genhyperbolic	8.24382e-06	0.261151	0.967944
EIF3J	johnsonsu	3.90308e-32	0	0.986879	norminvgauss	0.984275	0.380805	0.959798	genhyperbolic	8.24382e-06	0.261151	0.967944
SPG11	trapezoid	0.962189	0.757911	0.995333	norminvgauss	0.984275	0.380805	0.959798	skewcauchy	0.997238	0.337477	0.962653
PATL2	johnsonsu	3.90308e-32	0	0.986879	norminvgauss	0.984275	0.380805	0.959798	genhyperbolic	8.24382e-06	0.261151	0.967944
DUOX2	beta	0.961147	0.00418377	0.97482	norminvgauss	0.984275	0.380805	0.959798	genlogistic	0.992404	0.5079	0.930288
DUOXA2	johnsonsu	3.90308e-32	0	0.986879	norminvgauss	0.984275	0.380805	0.959798	genhyperbolic	8.24382e-06	0.261151	0.967944
DUOX1	johnsonsu	3.90308e-32	0	0.986879	norminvgauss	0.984275	0.380805	0.959798	genhyperbolic	8.24382e-06	0.261151	0.967944
SLC12A1	cauchy	0.950116	0	1	norminvgauss	0.984275	0.380805	0.959798	t	0.995412	0.692014	1
FBN1	levy_l	0.904398	0	0.978445	norminvgauss	0.984275	0.380805	0.959798	johnsonsb	0.853406	0.684049	0.900537
AP4E1	norminvgauss	0.800119	0.65232	0.981947	norminvgauss	0.984275	0.380805	0.959798	norminvgauss	0.990412	0	0.964072
CYP19A1	genextreme	0.674056	0.466622	0.97322	norminvgauss	0.984275	0.380805	0.959798	skewcauchy	0.999605	0.365112	0.971513
DMXL2	johnsonsu	3.90308e-32	0	0.986879	norminvgauss	0.984275	0.380805	0.959798	genhyperbolic	8.24382e-06	0.261151	0.967944
WDR72	johnsonsu	3.90308e-32	0	0.986879	norminvgauss	0.984275	0.380805	0.959798	genhyperbolic	8.24382e-06	0.261151	0.967944
DNAAF4	dweibull	0.988942	0.66215	1	norminvgauss	0.984275	0.380805	0.959798	norminvgauss	0.913651	0.526352	0.946748
MNS1	johnsonsu	3.90308e-32	0	0.986879	norminvgauss	0.984275	0.380805	0.959798	genhyperbolic	8.24382e-06	0.261151	0.967944
TCF12	pearson3	0.833311	0.307117	0.9897	norminvgauss	0.984275	0.380805	0.959798	skewcauchy	0.735066	0.574429	0.947904
ALDH1A2	johnsonsu	3.90308e-32	0	0.986879	norminvgauss	0.984275	0.380805	0.959798	genhyperbolic	8.24382e-06	0.261151	0.967944
LIPC	johnsonsu	3.90308e-32	0	0.986879	norminvgauss	0.984275	0.380805	0.959798	genhyperbolic	8.24382e-06	0.261151	0.967944
MYO1E	johnsonsu	3.90308e-32	0	0.986879	norminvgauss	0.984275	0.380805	0.959798	genhyperbolic	8.24382e-06	0.261151	0.967944
RORA	beta	0.997718	0.600405	0.981991	norminvgauss	0.984275	0.380805	0.959798	genpareto	0.952587	0.0524435	0.913384
VPS13C	johnsonsu	0.969378	0	0.989373	norminvgauss	0.984275	0.380805	0.959798	johnsonsu	0.999665	0.375853	1
TPM1	johnsonsu	3.90308e-32	0	0.986879	norminvgauss	0.984275	0.380805	0.959798	genhyperbolic	8.24382e-06	0.261151	0.967944
HERC1	johnsonsu	3.90308e-32	0	0.986879	norminvgauss	0.984275	0.380805	0.959798	genhyperbolic	8.24382e-06	0.261151	0.967944
CSNK1G1	johnsonsu	3.90308e-32	0	0.986879	norminvgauss	0.984275	0.380805	0.959798	genhyperbolic	8.24382e-06	0.261151	0.967944
TRIP4	johnsonsu	3.90308e-32	0	0.986879	norminvgauss	0.984275	0.380805	0.959798	genhyperbolic	8.24382e-06	0.261151	0.967944
MTFMT	genextreme	0.984568	0.000816645	0.937505	norminvgauss	0.984275	0.380805	0.959798	powerlaw	0.948252	0.46937	0.914317
MAP2K1	johnsonsu	3.90308e-32	0	0.986879	norminvgauss	0.984275	0.380805	0.959798	genhyperbolic	8.24382e-06	0.261151	0.967944
SMAD6	johnsonsb	0.851593	0.279654	0.981448	norminvgauss	0.984275	0.380805	0.959798	johnsonsb	0.983103	0.377917	0.961578
SMAD3	johnsonsu	3.90308e-32	0	0.986879	norminvgauss	0.984275	0.380805	0.959798	genhyperbolic	8.24382e-06	0.261151	0.967944
AAGAB	beta	0.918004	0.382339	0.987164	norminvgauss	0.984275	0.380805	0.959798	vonmises_line	0.989337	0.838778	0.981039
CLN6	levy_l	0.83281	0	0.984909	norminvgauss	0.984275	0.380805	0.959798	skewcauchy	0.998178	0	0.932193
NR2E3	beta	0.945659	0.222645	0.977931	norminvgauss	0.984275	0.380805	0.959798	skewcauchy	0.984588	0	0.923455
HEXA	levy_l	0.733418	0.218162	0.989884	norminvgauss	0.984275	0.380805	0.959798	exponnorm	0.845833	0.852964	0.987986
HCN4	johnsonsu	3.90308e-32	0	0.986879	norminvgauss	0.984275	0.380805	0.959798	genlogistic	0.986469	0.251917	0.968732
ISLR	johnsonsu	3.90308e-32	0	0.986879	norminvgauss	0.984275	0.380805	0.959798	genhyperbolic	8.24382e-06	0.261151	0.967944
CYP11A1	johnsonsu	3.90308e-32	0	0.986879	norminvgauss	0.984275	0.380805	0.959798	genhyperbolic	8.24382e-06	0.261151	0.967944
SIN3A	levy_l	0.687935	0	0.986413	norminvgauss	0.984275	0.380805	0.959798	burr	0.909875	0.849698	0.98048
NRG4	johnsonsu	3.90308e-32	0	0.986879	norminvgauss	0.984275	0.380805	0.959798	genhyperbolic	8.24382e-06	0.261151	0.967944
TBC1D2B	ksone	0.940541	0.719897	1	norminvgauss	0.984275	0.380805	0.959798	gilbrat	0.993681	0.867688	0.949056
CIB2	norminvgauss	0.996109	0.768053	0.973711	norminvgauss	0.984275	0.380805	0.959798	ksone	0.987772	0.613194	0.9247
WDR73	johnsonsu	3.90308e-32	0	0.986879	norminvgauss	0.984275	0.380805	0.959798	genhyperbolic	8.24382e-06	0.261151	0.967944
ALPK3	dgamma	0.63346	0.87125	0.98852	norminvgauss	0.984275	0.380805	0.959798	norminvgauss	0.657001	0.218016	0.946726
POLG	johnsonsu	3.90308e-32	0	0.986879	norminvgauss	0.984275	0.380805	0.959798	genhyperbolic	8.24382e-06	0.261151	0.967944
KIF7	johnsonsu	3.90308e-32	0	0.986879	norminvgauss	0.984275	0.380805	0.959798	genhyperbolic	8.24382e-06	0.261151	0.967944
MESP1	johnsonsu	3.90308e-32	0	0.986879	norminvgauss	0.984275	0.380805	0.959798	genhyperbolic	8.24382e-06	0.261151	0.967944
IDH2	johnsonsu	3.90308e-32	0	0.986879	norminvgauss	0.984275	0.380805	0.959798	genhyperbolic	8.24382e-06	0.261151	0.967944
HDDC3	johnsonsu	3.90308e-32	0	0.986879	norminvgauss	0.984275	0.380805	0.959798	genhyperbolic	8.24382e-06	0.261151	0.967944
UNC45A	johnsonsu	3.90308e-32	0	0.986879	norminvgauss	0.984275	0.380805	0.959798	genhyperbolic	8.24382e-06	0.261151	0.967944
RCCD1	johnsonsu	3.90308e-32	0	0.986879	norminvgauss	0.984275	0.380805	0.959798	genhyperbolic	8.24382e-06	0.261151	0.967944
NR2F2	johnsonsu	3.90308e-32	0	0.986879	norminvgauss	0.984275	0.380805	0.959798	genhyperbolic	8.24382e-06	0.261151	0.967944
IGF1R	johnsonsu	3.90308e-32	0	0.986879	norminvgauss	0.984275	0.380805	0.959798	genhyperbolic	8.24382e-06	0.261151	0.967944
ALDH1A3	johnsonsu	3.90308e-32	0	0.986879	norminvgauss	0.984275	0.380805	0.959798	genhyperbolic	8.24382e-06	0.261151	0.967944
LRRK1	johnsonsu	3.90308e-32	0	0.986879	norminvgauss	0.984275	0.380805	0.959798	genhyperbolic	8.24382e-06	0.261151	0.967944
CHSY1	fisk	0.997406	0.669317	1	norminvgauss	0.984275	0.380805	0.959798	dweibull	0.97828	0.706972	0.864261
HBZP1	johnsonsu	3.90308e-32	0	0.986879	norminvgauss	0.984275	0.380805	0.959798	genhyperbolic	8.24382e-06	0.261151	0.967944
CAPN15	johnsonsu	3.90308e-32	0	0.986879	norminvgauss	0.984275	0.380805	0.959798	genhyperbolic	8.24382e-06	0.261151	0.967944
STUB1	johnsonsu	3.90308e-32	0	0.986879	norminvgauss	0.984275	0.380805	0.959798	genhyperbolic	8.24382e-06	0.261151	0.967944
LMF1	johnsonsu	3.90308e-32	0	0.986879	norminvgauss	0.984275	0.380805	0.959798	genhyperbolic	8.24382e-06	0.261151	0.967944
CACNA1H	johnsonsu	3.90308e-32	0	0.986879	norminvgauss	0.984275	0.380805	0.959798	genhyperbolic	8.24382e-06	0.261151	0.967944
TPSG1	johnsonsu	3.90308e-32	0	0.986879	norminvgauss	0.984275	0.380805	0.959798	genhyperbolic	8.24382e-06	0.261151	0.967944
TSR3	johnsonsu	3.90308e-32	0	0.986879	norminvgauss	0.984275	0.380805	0.959798	genhyperbolic	8.24382e-06	0.261151	0.967944
UNKL	johnsonsu	3.90308e-32	0	0.986879	norminvgauss	0.984275	0.380805	0.959798	genhyperbolic	8.24382e-06	0.261151	0.967944
CLCN7	beta	0.814188	0.781387	0.976307	norminvgauss	0.984275	0.380805	0.959798	genhyperbolic	0.998977	0.213053	0.910058
TELO2	dweibull	0.992238	0.885426	0.991631	norminvgauss	0.984275	0.380805	0.959798	dgamma	0.99653	0.61703	0.930442
NDUFB10	johnsonsu	3.90308e-32	0	0.986879	norminvgauss	0.984275	0.380805	0.959798	genhyperbolic	8.24382e-06	0.261151	0.967944
SLC9A3R2	johnsonsu	3.90308e-32	0	0.986879	norminvgauss	0.984275	0.380805	0.959798	genhyperbolic	8.24382e-06	0.261151	0.967944
TSC2	johnsonsu	3.90308e-32	0	0.986879	norminvgauss	0.984275	0.380805	0.959798	genhyperbolic	8.24382e-06	0.261151	0.967944
PKD1	johnsonsb	0.471543	0.453077	0.963345	norminvgauss	0.984275	0.380805	0.959798	argus	0.975721	0.45471	0.89831
ABCA3	t	0.869974	0	1	norminvgauss	0.984275	0.380805	0.959798	skewcauchy	0.985911	0	1
THOC6	johnsonsu	3.90308e-32	0	0.986879	norminvgauss	0.984275	0.380805	0.959798	genhyperbolic	8.24382e-06	0.261151	0.967944
SLX4	levy_l	0.973586	0	0.975823	norminvgauss	0.984275	0.380805	0.959798	foldcauchy	0.991307	0.495107	1
DNASE1	johnsonsu	3.90308e-32	0	0.986879	norminvgauss	0.984275	0.380805	0.959798	genhyperbolic	8.24382e-06	0.261151	0.967944
TRAP1	johnsonsu	3.90308e-32	0	0.986879	norminvgauss	0.984275	0.380805	0.959798	genhyperbolic	8.24382e-06	0.261151	0.967944
CREBBP	skewcauchy	0.990893	0.447114	0.979113	wrapcauchy	0.952053	0.833046	0.921536	skewcauchy	0.817941	0	0.948024
SEPTIN12	johnsonsu	3.90308e-32	0	0.986879	norminvgauss	0.984275	0.380805	0.959798	genhyperbolic	8.24382e-06	0.261151	0.967944
ROGDI	johnsonsu	3.90308e-32	0	0.986879	norminvgauss	0.984275	0.380805	0.959798	genhyperbolic	8.24382e-06	0.261151	0.967944
PMM2	levy_l	0.962616	0	0.987118	norminvgauss	0.984275	0.380805	0.959798	beta	0.86961	0.627352	0.930964
GRIN2A	johnsonsu	3.90308e-32	0	0.986879	norminvgauss	0.984275	0.380805	0.959798	exponpow	0.901764	0.379846	0.926427
CIITA	johnsonsu	3.90308e-32	0	0.986879	norminvgauss	0.984275	0.380805	0.959798	genhyperbolic	8.24382e-06	0.261151	0.967944
SOCS1	wrapcauchy	0.964415	0.642765	0.936507	norminvgauss	0.984275	0.380805	0.959798	pearson3	0.984568	0	0.880771
PARN	johnsonsu	3.90308e-32	0	0.986879	norminvgauss	0.984275	0.380805	0.959798	genhyperbolic	8.24382e-06	0.261151	0.967944
NDE1	johnsonsu	3.90308e-32	0	0.986879	norminvgauss	0.984275	0.380805	0.959798	genhyperbolic	8.24382e-06	0.261151	0.967944
ABCC6	johnsonsb	0.832205	0.198874	0.984244	norminvgauss	0.984275	0.380805	0.959798	skewcauchy	0.955519	0	0.973152
XYLT1	wrapcauchy	0.938331	0.906852	0.984515	norminvgauss	0.984275	0.380805	0.959798	skewcauchy	0.820704	0	0.926267
VPS35L	johnsonsu	3.90308e-32	0	0.986879	norminvgauss	0.984275	0.380805	0.959798	genhyperbolic	8.24382e-06	0.261151	0.967944
UMOD	johnsonsu	3.90308e-32	0	0.986879	norminvgauss	0.984275	0.380805	0.959798	genhyperbolic	8.24382e-06	0.261151	0.967944
SCNN1G	johnsonsu	3.90308e-32	0	0.986879	norminvgauss	0.984275	0.380805	0.959798	genhyperbolic	8.24382e-06	0.261151	0.967944
SCNN1B	johnsonsu	3.90308e-32	0	0.986879	norminvgauss	0.984275	0.380805	0.959798	genhyperbolic	8.24382e-06	0.261151	0.967944
PALB2	genhyperbolic	0.880162	0.0134334	0.985103	norminvgauss	0.984275	0.380805	0.959798	norminvgauss	0.998635	0.741269	0.963793
IL21R	johnsonsu	3.90308e-32	0	0.986879	norminvgauss	0.984275	0.380805	0.959798	genhyperbolic	8.24382e-06	0.261151	0.967944
SH2B1	johnsonsu	3.90308e-32	0	0.986879	norminvgauss	0.984275	0.380805	0.959798	genhyperbolic	8.24382e-06	0.261151	0.967944
PAGR1	pearson3	0.953418	0.49892	0.945125	norminvgauss	0.984275	0.380805	0.959798	argus	0.553367	0.715221	0.821565
TLCD3B	johnsonsu	3.90308e-32	0	0.986879	norminvgauss	0.984275	0.380805	0.959798	genhyperbolic	8.24382e-06	0.261151	0.967944
TBX6	levy_l	0.980391	0	0.976537	norminvgauss	0.984275	0.380805	0.959798	norminvgauss	0.942455	0	0.900002
TMEM265	johnsonsu	3.90308e-32	0	0.986879	norminvgauss	0.984275	0.380805	0.959798	genhyperbolic	8.24382e-06	0.261151	0.967944
SETD1A	gennorm	0.950284	0.346909	1	norminvgauss	0.984275	0.380805	0.959798	johnsonsu	0.975237	0.0033189	0.968108
FUS	johnsonsu	3.90308e-32	0	0.986879	norminvgauss	0.984275	0.380805	0.959798	genhyperbolic	8.24382e-06	0.261151	0.967944
VPS35	johnsonsu	3.90308e-32	0	0.986879	norminvgauss	0.984275	0.380805	0.959798	genhyperbolic	8.24382e-06	0.261151	0.967944
MYLK3	johnsonsu	3.90308e-32	0	0.986879	norminvgauss	0.984275	0.380805	0.959798	genhyperbolic	8.24382e-06	0.261151	0.967944
GPT2	johnsonsu	3.90308e-32	0	0.986879	norminvgauss	0.984275	0.380805	0.959798	genhyperbolic	8.24382e-06	0.261151	0.967944
PHKB	johnsonsu	3.90308e-32	0	0.986879	norminvgauss	0.984275	0.380805	0.959798	genhyperbolic	8.24382e-06	0.261151	0.967944
ZNF423	johnsonsu	3.90308e-32	0	0.986879	norminvgauss	0.984275	0.380805	0.959798	genhyperbolic	8.24382e-06	0.261151	0.967944
NOD2	johnsonsu	3.90308e-32	0	0.986879	norminvgauss	0.984275	0.380805	0.959798	genhyperbolic	8.24382e-06	0.261151	0.967944
FTO	johnsonsu	3.90308e-32	0	0.986879	norminvgauss	0.984275	0.380805	0.959798	genhyperbolic	8.24382e-06	0.261151	0.967944
SLC6A2	johnsonsu	3.90308e-32	0	0.986879	norminvgauss	0.984275	0.380805	0.959798	genhyperbolic	8.24382e-06	0.261151	0.967944
GNAO1	johnsonsu	3.90308e-32	0	0.986879	norminvgauss	0.984275	0.380805	0.959798	genhyperbolic	8.24382e-06	0.261151	0.967944
BBS2	johnsonsu	3.90308e-32	0	0.986879	norminvgauss	0.984275	0.380805	0.959798	genhyperbolic	8.24382e-06	0.261151	0.967944
CETP	johnsonsu	3.90308e-32	0	0.986879	norminvgauss	0.984275	0.380805	0.959798	genhyperbolic	8.24382e-06	0.261151	0.967944
COQ9	johnsonsu	3.90308e-32	0	0.986879	norminvgauss	0.984275	0.380805	0.959798	genhyperbolic	8.24382e-06	0.261151	0.967944
ADGRG1	argus	0.998524	0.315032	0.977737	norminvgauss	0.984275	0.380805	0.959798	skewcauchy	0.989995	0.378711	1
USB1	johnsonsu	3.90308e-32	0	0.986879	norminvgauss	0.984275	0.380805	0.959798	genhyperbolic	8.24382e-06	0.261151	0.967944
CDH11	johnsonsu	3.90308e-32	0	0.986879	norminvgauss	0.984275	0.380805	0.959798	genhyperbolic	8.24382e-06	0.261151	0.967944
TK2	johnsonsu	3.90308e-32	0	0.986879	norminvgauss	0.984275	0.380805	0.959798	genhyperbolic	8.24382e-06	0.261151	0.967944
CARMIL2	beta	0.916505	0.0146296	0.97288	norminvgauss	0.984275	0.380805	0.959798	skewcauchy	0.993343	0	1
ACD	johnsonsu	3.90308e-32	0	0.986879	norminvgauss	0.984275	0.380805	0.959798	genhyperbolic	8.24382e-06	0.261151	0.967944
ENKD1	johnsonsu	3.90308e-32	0	0.986879	norminvgauss	0.984275	0.380805	0.959798	genhyperbolic	8.24382e-06	0.261151	0.967944
LCAT	johnsonsu	3.90308e-32	0	0.986879	norminvgauss	0.984275	0.380805	0.959798	genhyperbolic	8.24382e-06	0.261151	0.967944
SLC7A6OS	johnsonsu	3.90308e-32	0	0.986879	norminvgauss	0.984275	0.380805	0.959798	genhyperbolic	8.24382e-06	0.261151	0.967944
PRMT7	johnsonsu	3.90308e-32	0	0.986879	norminvgauss	0.984275	0.380805	0.959798	genhyperbolic	8.24382e-06	0.261151	0.967944
CDH1	norminvgauss	0.984771	0.665242	0.977651	norminvgauss	0.984275	0.380805	0.959798	beta	0.947685	0.221093	0.887853
AARS1	vonmises_line	0.599724	0.317417	1	norminvgauss	0.984275	0.380805	0.959798	johnsonsu	0.858367	0	0.947667
HYDIN	johnsonsu	3.90308e-32	0	0.986879	norminvgauss	0.984275	0.380805	0.959798	genhyperbolic	8.24382e-06	0.261151	0.967944
HP	johnsonsu	3.90308e-32	0	0.986879	norminvgauss	0.984275	0.380805	0.959798	genhyperbolic	8.24382e-06	0.261151	0.967944
CHST6	weibull_max	0.779326	0	0.983186	norminvgauss	0.984275	0.380805	0.959798	skewcauchy	0.848142	0	0.937275
KARS1	johnsonsu	3.90308e-32	0	0.986879	norminvgauss	0.984275	0.380805	0.959798	genhyperbolic	8.24382e-06	0.261151	0.967944
WWOX	johnsonsu	3.90308e-32	0	0.986879	norminvgauss	0.984275	0.380805	0.959798	genhyperbolic	8.24382e-06	0.261151	0.967944
MAF	trapezoid	0.98781	0.165126	0.975034	norminvgauss	0.984275	0.380805	0.959798	burr	0.968792	0.500698	0.765943
BCO1	johnsonsu	3.90308e-32	0	0.986879	norminvgauss	0.984275	0.380805	0.959798	genhyperbolic	8.24382e-06	0.261151	0.967944
GAN	johnsonsu	3.90308e-32	0	0.986879	norminvgauss	0.984275	0.380805	0.959798	genhyperbolic	8.24382e-06	0.261151	0.967944
DNAAF1	moyal	0.839683	0.394327	1	norminvgauss	0.984275	0.380805	0.959798	skewcauchy	0.992579	0.671957	1
FOXC2	johnsonsu	3.90308e-32	0	0.986879	norminvgauss	0.984275	0.380805	0.959798	genhyperbolic	8.24382e-06	0.261151	0.967944
FBXO31	johnsonsu	3.90308e-32	0	0.986879	norminvgauss	0.984275	0.380805	0.959798	genhyperbolic	8.24382e-06	0.261151	0.967944
ZNF469	johnsonsu	3.90308e-32	0	0.986879	norminvgauss	0.984275	0.380805	0.959798	genhyperbolic	8.24382e-06	0.261151	0.967944
PIEZO1	johnsonsu	3.90308e-32	0	0.986879	skewcauchy	0.968149	0.60048	0.941494	genhyperbolic	8.24382e-06	0.261151	0.967944
GALNS	johnsonsu	3.90308e-32	0	0.986879	norminvgauss	0.984275	0.380805	0.959798	genhyperbolic	8.24382e-06	0.261151	0.967944
ANKRD11	levy_l	0.71342	0	0.980312	norminvgauss	0.984275	0.380805	0.959798	johnsonsu	0.986073	0.865903	0.937381
SPG7	johnsonsu	3.90308e-32	0	0.986879	norminvgauss	0.984275	0.380805	0.959798	genhyperbolic	8.24382e-06	0.261151	0.967944
CHMP1A	johnsonsu	3.90308e-32	0	0.986879	norminvgauss	0.984275	0.380805	0.959798	genhyperbolic	8.24382e-06	0.261151	0.967944
CDK10	johnsonsu	3.90308e-32	0	0.986879	norminvgauss	0.984275	0.380805	0.959798	genhyperbolic	8.24382e-06	0.261151	0.967944
FANCA	johnsonsu	3.90308e-32	0	0.986879	norminvgauss	0.984275	0.380805	0.959798	genhyperbolic	8.24382e-06	0.261151	0.967944
TUBB3	cauchy	0.93643	0.914022	1	norminvgauss	0.984275	0.380805	0.959798	norminvgauss	0.954259	0.253453	0.865762
GAS8	johnsonsu	3.90308e-32	0	0.986879	norminvgauss	0.984275	0.380805	0.959798	genhyperbolic	8.24382e-06	0.261151	0.967944
WDR81	johnsonsu	3.90308e-32	0	0.986879	norminvgauss	0.984275	0.380805	0.959798	genhyperbolic	8.24382e-06	0.261151	0.967944
SERPINF1	johnsonsu	3.90308e-32	0	0.986879	norminvgauss	0.984275	0.380805	0.959798	genhyperbolic	8.24382e-06	0.261151	0.967944
PAFAH1B1	levy_l	0.835476	0.47979	0.979894	norminvgauss	0.984275	0.380805	0.959798	invgamma	0.991405	0.712525	0.830069
ASPA	johnsonsu	0.800354	0	0.983802	norminvgauss	0.984275	0.380805	0.959798	genhyperbolic	0.999426	0.610883	0.957003
TRPV3	levy_l	0.881943	0	0.979949	dweibull	0.994636	0.895359	0.944278	genhyperbolic	8.24382e-06	0.261151	0.967944
CTNS	gennorm	0.851931	0.741899	1	norminvgauss	0.984275	0.380805	0.959798	skewcauchy	0.997564	0.729645	0.985966
GP1BA	johnsonsu	3.90308e-32	0	0.986879	norminvgauss	0.984275	0.380805	0.959798	genhyperbolic	8.24382e-06	0.261151	0.967944
PFN1	johnsonsu	3.90308e-32	0	0.986879	norminvgauss	0.984275	0.380805	0.959798	genhyperbolic	8.24382e-06	0.261151	0.967944
NLRP1	johnsonsu	3.90308e-32	0	0.986879	norminvgauss	0.984275	0.380805	0.959798	genhyperbolic	8.24382e-06	0.261151	0.967944
SLC13A5	fisk	0.963046	0.759173	1	norminvgauss	0.984275	0.380805	0.959798	burr12	0.999942	0.789087	0.93993
XAF1	johnsonsu	3.90308e-32	0	0.986879	norminvgauss	0.984275	0.380805	0.959798	genhyperbolic	8.24382e-06	0.261151	0.967944
ASGR1	johnsonsu	3.90308e-32	0	0.986879	norminvgauss	0.984275	0.380805	0.959798	genhyperbolic	8.24382e-06	0.261151	0.967944
DLG4	johnsonsu	3.90308e-32	0	0.986879	norminvgauss	0.984275	0.380805	0.959798	genhyperbolic	8.24382e-06	0.261151	0.967944
ACADVL	johnsonsu	3.90308e-32	0	0.986879	norminvgauss	0.984275	0.380805	0.959798	genhyperbolic	8.24382e-06	0.261151	0.967944
CHRNB1	johnsonsu	3.90308e-32	0	0.986879	norminvgauss	0.984275	0.380805	0.959798	genhyperbolic	8.24382e-06	0.261151	0.967944
SHBG	johnsonsu	3.90308e-32	0	0.986879	norminvgauss	0.984275	0.380805	0.959798	genhyperbolic	8.24382e-06	0.261151	0.967944
TP53	johnsonsu	3.90308e-32	0	0.986879	norminvgauss	0.984275	0.380805	0.959798	pearson3	0.92741	0.354789	0.945792
GUCY2D	norminvgauss	0.913513	0.0467094	0.979535	norminvgauss	0.984275	0.380805	0.959798	johnsonsu	0.999556	0.610983	0.914076
ALOX12B	norminvgauss	0.971575	0.705953	0.980103	norminvgauss	0.984275	0.380805	0.959798	levy_l	0.880216	0	0.959414
ALOXE3	johnsonsu	3.90308e-32	0	0.986879	norminvgauss	0.984275	0.380805	0.959798	genhyperbolic	8.24382e-06	0.261151	0.967944
MYH10	johnsonsu	3.90308e-32	0	0.986879	norminvgauss	0.984275	0.380805	0.959798	genhyperbolic	8.24382e-06	0.261151	0.967944
MYH8	johnsonsu	3.90308e-32	0	0.986879	norminvgauss	0.984275	0.380805	0.959798	genhyperbolic	8.24382e-06	0.261151	0.967944
SCO1	johnsonsu	3.90308e-32	0	0.986879	norminvgauss	0.984275	0.380805	0.959798	genhyperbolic	8.24382e-06	0.261151	0.967944
DNAH9	beta	0.662455	0.218031	0.984052	norminvgauss	0.984275	0.380805	0.959798	norminvgauss	0.937194	0.114832	0.893939
COX10	johnsonsu	3.90308e-32	0	0.986879	norminvgauss	0.984275	0.380805	0.959798	genhyperbolic	8.24382e-06	0.261151	0.967944
PMP22	johnsonsu	3.90308e-32	0	0.986879	norminvgauss	0.984275	0.380805	0.959798	genhyperbolic	8.24382e-06	0.261151	0.967944
TTC19	johnsonsu	3.90308e-32	0	0.986879	norminvgauss	0.984275	0.380805	0.959798	genhyperbolic	8.24382e-06	0.261151	0.967944
NCOR1	johnsonsu	3.90308e-32	0	0.986879	norminvgauss	0.984275	0.380805	0.959798	genhyperbolic	8.24382e-06	0.261151	0.967944
TNFRSF13B	johnsonsu	3.90308e-32	0	0.986879	norminvgauss	0.984275	0.380805	0.959798	genhyperbolic	8.24382e-06	0.261151	0.967944
FLCN	johnsonsu	3.90308e-32	0	0.986879	norminvgauss	0.984275	0.380805	0.959798	genhyperbolic	8.24382e-06	0.261151	0.967944
RAI1	johnsonsu	3.90308e-32	0	0.986879	norminvgauss	0.984275	0.380805	0.959798	genhyperbolic	8.24382e-06	0.261151	0.967944
SARM1	johnsonsu	0.98357	0	0.97399	norminvgauss	0.984275	0.380805	0.959798	trapezoid	0.753116	0.358041	0.910147
PIGS	johnsonsu	3.90308e-32	0	0.986879	norminvgauss	0.984275	0.380805	0.959798	genhyperbolic	8.24382e-06	0.261151	0.967944
TAOK1	beta	0.929993	0.386925	0.984767	norminvgauss	0.984275	0.380805	0.959798	skewcauchy	0.714848	0.02705	1
TP53I13	johnsonsu	3.90308e-32	0	0.986879	norminvgauss	0.984275	0.380805	0.959798	genhyperbolic	8.24382e-06	0.261151	0.967944
NF1	genhyperbolic	0.558538	0.325004	0.987519	norminvgauss	0.984275	0.380805	0.959798	skewcauchy	0.232843	0.255402	0.978559
RAD51D	norminvgauss	0.975245	0.670288	0.973733	norminvgauss	0.984275	0.380805	0.959798	skewcauchy	0.961645	0.639145	0.967659
ZNHIT3	johnsonsu	3.90308e-32	0	0.986879	norminvgauss	0.984275	0.380805	0.959798	genhyperbolic	8.24382e-06	0.261151	0.967944
HNF1B	dgamma	0.890691	0.765961	1	norminvgauss	0.984275	0.380805	0.959798	beta	0.879565	0.804556	0.930023
RPL19	johnsonsu	3.90308e-32	0	0.986879	norminvgauss	0.984275	0.380805	0.959798	genhyperbolic	8.24382e-06	0.261151	0.967944
NEUROD2	johnsonsu	3.90308e-32	0	0.986879	norminvgauss	0.984275	0.380805	0.959798	genhyperbolic	8.24382e-06	0.261151	0.967944
PGAP3	johnsonsu	3.90308e-32	0	0.986879	norminvgauss	0.984275	0.380805	0.959798	genhyperbolic	8.24382e-06	0.261151	0.967944
SMARCE1	johnsonsu	3.90308e-32	0	0.986879	norminvgauss	0.984275	0.380805	0.959798	genhyperbolic	8.24382e-06	0.261151	0.967944
KRT14	johnsonsu	3.90308e-32	0	0.986879	norminvgauss	0.984275	0.380805	0.959798	genhyperbolic	8.24382e-06	0.261151	0.967944
KRT16	johnsonsu	3.90308e-32	0	0.986879	norminvgauss	0.984275	0.380805	0.959798	genhyperbolic	8.24382e-06	0.261151	0.967944
ODAD4	johnsonsu	3.90308e-32	0	0.986879	norminvgauss	0.984275	0.380805	0.959798	genhyperbolic	8.24382e-06	0.261151	0.967944
DNAJC7	johnsonsu	3.90308e-32	0	0.986879	norminvgauss	0.984275	0.380805	0.959798	genhyperbolic	8.24382e-06	0.261151	0.967944
STAT3	levy_l	0.793911	0	0.964816	skewcauchy	0.800293	0.52345	0.977674	vonmises_line	0.998858	0.135083	0.430906
NAGLU	johnsonsu	3.90308e-32	0	0.986879	norminvgauss	0.984275	0.380805	0.959798	genhyperbolic	8.24382e-06	0.261151	0.967944
CNTNAP1	johnsonsu	3.90308e-32	0	0.986879	norminvgauss	0.984275	0.380805	0.959798	genhyperbolic	8.24382e-06	0.261151	0.967944
RPL27	johnsonsu	3.90308e-32	0	0.986879	norminvgauss	0.984275	0.380805	0.959798	genhyperbolic	8.24382e-06	0.261151	0.967944
BRCA1	johnsonsu	0.15375	0.386883	0.98618	norminvgauss	0.984275	0.380805	0.959798	skewcauchy	0.70279	0.285408	0.979043
SOST	skewcauchy	0.935999	0	1	norminvgauss	0.984275	0.380805	0.959798	skewcauchy	0.999067	0.314415	0.946193
G6PC3	johnsonsu	3.90308e-32	0	0.986879	norminvgauss	0.984275	0.380805	0.959798	genhyperbolic	8.24382e-06	0.261151	0.967944
SLC4A1	levy_l	0.975251	0	0.963675	norminvgauss	0.984275	0.380805	0.959798	ksone	0.998862	0.712929	0.869264
GRN	genhyperbolic	0.990073	0.305106	0.977953	norminvgauss	0.984275	0.380805	0.959798	skewcauchy	0.934256	0.235516	0.95633
ITGA2B	johnsonsu	3.90308e-32	0	0.986879	norminvgauss	0.984275	0.380805	0.959798	genhyperbolic	8.24382e-06	0.261151	0.967944
EFTUD2	johnsonsu	0.926631	0.0211282	0.986928	norminvgauss	0.984275	0.380805	0.959798	genextreme	0.50984	0.600758	0.973219
GFAP	johnsonsu	3.90308e-32	0	0.986879	norminvgauss	0.984275	0.380805	0.959798	genhyperbolic	8.24382e-06	0.261151	0.967944
MAP3K14	johnsonsu	3.90308e-32	0	0.986879	norminvgauss	0.984275	0.380805	0.959798	genhyperbolic	8.24382e-06	0.261151	0.967944
PLEKHM1	johnsonsu	3.90308e-32	0	0.986879	norminvgauss	0.984275	0.380805	0.959798	genhyperbolic	8.24382e-06	0.261151	0.967944
KANSL1	johnsonsu	3.90308e-32	0	0.986879	norminvgauss	0.984275	0.380805	0.959798	genhyperbolic	8.24382e-06	0.261151	0.967944
WNT3	johnsonsu	3.90308e-32	0	0.986879	norminvgauss	0.984275	0.380805	0.959798	genhyperbolic	8.24382e-06	0.261151	0.967944
ITGB3	norminvgauss	0.917268	0.00404656	0.96566	dweibull	0.996234	0.778283	0.924765	genhyperbolic	8.24382e-06	0.261151	0.967944
NPEPPS	johnsonsu	3.90308e-32	0	0.986879	norminvgauss	0.984275	0.380805	0.959798	genhyperbolic	8.24382e-06	0.261151	0.967944
NXPH3	johnsonsu	3.90308e-32	0	0.986879	norminvgauss	0.984275	0.380805	0.959798	genhyperbolic	8.24382e-06	0.261151	0.967944
SPOP	foldcauchy	0.984167	0.639008	1	dgamma	0.99704	0.812287	0.880527	genhyperbolic	8.24382e-06	0.261151	0.967944
DLX3	johnsonsu	3.90308e-32	0	0.986879	norminvgauss	0.984275	0.380805	0.959798	genhyperbolic	8.24382e-06	0.261151	0.967944
COL1A1	johnsonsu	3.90308e-32	0	0.986879	norminvgauss	0.984275	0.380805	0.959798	genhyperbolic	8.24382e-06	0.261151	0.967944
CACNA1G	johnsonsu	3.90308e-32	0	0.986879	norminvgauss	0.984275	0.380805	0.959798	genhyperbolic	8.24382e-06	0.261151	0.967944
NOG	johnsonsu	3.90308e-32	0	0.986879	norminvgauss	0.984275	0.380805	0.959798	genhyperbolic	8.24382e-06	0.261151	0.967944
DGKE	johnsonsu	3.90308e-32	0	0.986879	norminvgauss	0.984275	0.380805	0.959798	genhyperbolic	8.24382e-06	0.261151	0.967944
TSPOAP1	johnsonsu	3.90308e-32	0	0.986879	norminvgauss	0.984275	0.380805	0.959798	genhyperbolic	8.24382e-06	0.261151	0.967944
RNF43	johnsonsu	3.90308e-32	0	0.986879	norminvgauss	0.984275	0.380805	0.959798	genhyperbolic	8.24382e-06	0.261151	0.967944
IGBP1P2	johnsonsu	3.90308e-32	0	0.986879	norminvgauss	0.984275	0.380805	0.959798	genhyperbolic	8.24382e-06	0.261151	0.967944
RAD51C	johnsonsu	3.90308e-32	0	0.986879	norminvgauss	0.984275	0.380805	0.959798	genhyperbolic	8.24382e-06	0.261151	0.967944
SMG8	johnsonsu	3.90308e-32	0	0.986879	norminvgauss	0.984275	0.380805	0.959798	genhyperbolic	8.24382e-06	0.261151	0.967944
CLTC	johnsonsu	3.90308e-32	0	0.986879	norminvgauss	0.984275	0.380805	0.959798	genhyperbolic	8.24382e-06	0.261151	0.967944
CA4	johnsonsu	3.90308e-32	0	0.986879	norminvgauss	0.984275	0.380805	0.959798	genhyperbolic	8.24382e-06	0.261151	0.967944
PPM1D	johnsonsu	3.90308e-32	0	0.986879	norminvgauss	0.984275	0.380805	0.959798	genhyperbolic	8.24382e-06	0.261151	0.967944
TBX4	gausshyper	0.739705	0.377574	0.973139	norminvgauss	0.984275	0.380805	0.959798	gausshyper	0.97288	0.243346	0.877931
BRIP1	skewcauchy	0.925004	0	0.979507	norminvgauss	0.984275	0.380805	0.959798	johnsonsu	0.964971	0	0.933046
MED13	johnsonsu	3.90308e-32	0	0.986879	norminvgauss	0.984275	0.380805	0.959798	genhyperbolic	8.24382e-06	0.261151	0.967944
CCDC47	johnsonsu	3.90308e-32	0	0.986879	norminvgauss	0.984275	0.380805	0.959798	genhyperbolic	8.24382e-06	0.261151	0.967944
SMARCD2	johnsonsu	3.90308e-32	0	0.986879	norminvgauss	0.984275	0.380805	0.959798	genhyperbolic	8.24382e-06	0.261151	0.967944
SCN4A	johnsonsu	3.90308e-32	0	0.986879	t	0.99172	0.641838	1	genhyperbolic	8.24382e-06	0.261151	0.967944
CEP112	johnsonsu	3.90308e-32	0	0.986879	norminvgauss	0.984275	0.380805	0.959798	genhyperbolic	8.24382e-06	0.261151	0.967944
PRKCA	johnsonsu	3.90308e-32	0	0.986879	norminvgauss	0.984275	0.380805	0.959798	genhyperbolic	8.24382e-06	0.261151	0.967944
PSMD12	johnsonsu	3.90308e-32	0	0.986879	norminvgauss	0.984275	0.380805	0.959798	genhyperbolic	8.24382e-06	0.261151	0.967944
BPTF	skewcauchy	0.881593	0.823264	1	norminvgauss	0.984275	0.380805	0.959798	pearson3	0.965357	0.343529	0.965085
FAM20A	t	0.973276	0	1	norminvgauss	0.984275	0.380805	0.959798	laplace	0.991059	0.720523	0.992228
ABCA5	johnsonsu	3.90308e-32	0	0.986879	norminvgauss	0.984275	0.380805	0.959798	genhyperbolic	8.24382e-06	0.261151	0.967944
KCNJ2	johnsonsu	3.90308e-32	0	0.986879	norminvgauss	0.984275	0.380805	0.959798	genhyperbolic	0.993374	0.478098	0.85249
SOX9	johnsonsu	3.90308e-32	0	0.986879	norminvgauss	0.984275	0.380805	0.959798	genhyperbolic	8.24382e-06	0.261151	0.967944
DNAI2	levy_l	0.645995	0.672591	0.978223	norminvgauss	0.984275	0.380805	0.959798	dgamma	0.843084	0.586468	0.935952
SLC9A3R1	johnsonsu	3.90308e-32	0	0.986879	norminvgauss	0.984275	0.380805	0.959798	genhyperbolic	8.24382e-06	0.261151	0.967944
USH1G	johnsonsu	3.90308e-32	0	0.986879	norminvgauss	0.984275	0.380805	0.959798	genhyperbolic	8.24382e-06	0.261151	0.967944
TMEM94	johnsonsu	3.90308e-32	0	0.986879	norminvgauss	0.984275	0.380805	0.959798	genhyperbolic	8.24382e-06	0.261151	0.967944
CASKIN2	johnsonsu	3.90308e-32	0	0.986879	norminvgauss	0.984275	0.380805	0.959798	genhyperbolic	8.24382e-06	0.261151	0.967944
TSEN54	johnsonsu	3.90308e-32	0	0.986879	norminvgauss	0.984275	0.380805	0.959798	genhyperbolic	8.24382e-06	0.261151	0.967944
ITGB4	beta	0.694358	0.195899	0.978045	norminvgauss	0.984275	0.380805	0.959798	skewcauchy	0.995792	0	0.96805
GALK1	johnsonsu	3.90308e-32	0	0.986879	norminvgauss	0.984275	0.380805	0.959798	genhyperbolic	8.24382e-06	0.261151	0.967944
UNC13D	gennorm	0.991859	0.955274	0.990034	norminvgauss	0.984275	0.380805	0.959798	skewcauchy	0.968729	0	1
ACOX1	johnsonsu	3.90308e-32	0	0.986879	norminvgauss	0.984275	0.380805	0.959798	genhyperbolic	8.24382e-06	0.261151	0.967944
ZACN	johnsonsu	3.90308e-32	0	0.986879	norminvgauss	0.984275	0.380805	0.959798	genhyperbolic	8.24382e-06	0.261151	0.967944
EXOC7	johnsonsu	3.90308e-32	0	0.986879	norminvgauss	0.984275	0.380805	0.959798	genhyperbolic	8.24382e-06	0.261151	0.967944
QRICH2	johnsonsu	3.90308e-32	0	0.986879	norminvgauss	0.984275	0.380805	0.959798	genhyperbolic	8.24382e-06	0.261151	0.967944
SOCS3	johnsonsu	3.90308e-32	0	0.986879	norminvgauss	0.984275	0.380805	0.959798	genhyperbolic	8.24382e-06	0.261151	0.967944
DNAH17	johnsonsu	3.90308e-32	0	0.986879	norminvgauss	0.984275	0.380805	0.959798	genhyperbolic	8.24382e-06	0.261151	0.967944
CANT1	beta	0.612161	0.212899	0.985985	norminvgauss	0.984275	0.380805	0.959798	cauchy	0.98559	0.717278	1
CCDC40	beta	0.956604	0.758769	0.980425	norminvgauss	0.984275	0.380805	0.959798	genextreme	0.967054	0.764761	0.958749
GAA	levy_l	0.8877	0	0.981505	norminvgauss	0.984275	0.380805	0.959798	johnsonsu	0.871604	0	0.946654
CARD14	johnsonsu	3.90308e-32	0	0.986879	genextreme	0.997597	0.611963	0.939198	genhyperbolic	8.24382e-06	0.261151	0.967944
SGSH	johnsonsu	3.90308e-32	0	0.986879	norminvgauss	0.984275	0.380805	0.959798	genhyperbolic	8.24382e-06	0.261151	0.967944
P4HB	johnsonsu	3.90308e-32	0	0.986879	norminvgauss	0.984275	0.380805	0.959798	genhyperbolic	8.24382e-06	0.261151	0.967944
ARHGDIA	johnsonsu	3.90308e-32	0	0.986879	norminvgauss	0.984275	0.380805	0.959798	genhyperbolic	8.24382e-06	0.261151	0.967944
CYBC1	johnsonsu	3.90308e-32	0	0.986879	norminvgauss	0.984275	0.380805	0.959798	genhyperbolic	8.24382e-06	0.261151	0.967944
SMCHD1	pearson3	0.506728	0.421287	0.98415	norminvgauss	0.984275	0.380805	0.959798	crystalball	0.991265	0.371249	0.963222
TGIF1	johnsonsu	3.90308e-32	0	0.986879	norminvgauss	0.984275	0.380805	0.959798	genhyperbolic	8.24382e-06	0.261151	0.967944
LAMA1	t	0.475873	0.636484	1	norminvgauss	0.984275	0.380805	0.959798	norminvgauss	0.959211	0.574105	0.951781
GNAL	johnsonsu	3.90308e-32	0	0.986879	norminvgauss	0.984275	0.380805	0.959798	genhyperbolic	8.24382e-06	0.261151	0.967944
AFG3L2	johnsonsu	3.90308e-32	0	0.986879	norminvgauss	0.984275	0.380805	0.959798	genhyperbolic	8.24382e-06	0.261151	0.967944
PTPN2	johnsonsu	3.90308e-32	0	0.986879	norminvgauss	0.984275	0.380805	0.959798	genhyperbolic	8.24382e-06	0.261151	0.967944
MC2R	levy_l	0.822593	0	0.95458	norminvgauss	0.984275	0.380805	0.959798	burr	0.999226	0.561603	0.825607
GREB1L	johnsonsu	0.976325	0	0.979153	norminvgauss	0.984275	0.380805	0.959798	moyal	0.763309	0.431117	1
MIB1	johnsonsu	3.90308e-32	0	0.986879	norminvgauss	0.984275	0.380805	0.959798	genhyperbolic	8.24382e-06	0.261151	0.967944
GATA6	johnsonsu	3.90308e-32	0	0.986879	norminvgauss	0.984275	0.380805	0.959798	argus	0.9853	0.432817	0.877281
NPC1	johnsonsu	3.90308e-32	0	0.986879	norminvgauss	0.984275	0.380805	0.959798	genhyperbolic	8.24382e-06	0.261151	0.967944
LAMA3	johnsonsu	3.90308e-32	0	0.986879	norminvgauss	0.984275	0.380805	0.959798	genhyperbolic	8.24382e-06	0.261151	0.967944
DSC2	johnsonsu	3.90308e-32	0	0.986879	norminvgauss	0.984275	0.380805	0.959798	genhyperbolic	8.24382e-06	0.261151	0.967944
DSG1	laplace_asymmetric	0.998754	0.3402	1	norminvgauss	0.984275	0.380805	0.959798	skewcauchy	0.963352	0	0.929167
DSG2	johnsonsu	3.90308e-32	0	0.986879	norminvgauss	0.984275	0.380805	0.959798	genhyperbolic	8.24382e-06	0.261151	0.967944
TTR	johnsonsu	3.90308e-32	0	0.986879	norminvgauss	0.984275	0.380805	0.959798	genhyperbolic	8.24382e-06	0.261151	0.967944
ASXL3	johnsonsb	0.653985	0.501779	0.9828	norminvgauss	0.984275	0.380805	0.959798	johnsonsb	0.923036	0.70571	0.935031
SETBP1	dweibull	0.986599	0.467286	1	skewcauchy	0.93047	0.740811	0.959541	foldcauchy	0.994991	0.693503	1
EPG5	johnsonsu	3.90308e-32	0	0.986879	norminvgauss	0.984275	0.380805	0.959798	genhyperbolic	8.24382e-06	0.261151	0.967944
SMAD2	johnsonsu	3.90308e-32	0	0.986879	norminvgauss	0.984275	0.380805	0.959798	genhyperbolic	8.24382e-06	0.261151	0.967944
DYM	levy_l	0.903	0	0.981774	norminvgauss	0.984275	0.380805	0.959798	johnsonsu	0.997186	0.77343	0.964103
MYO5B	johnsonsu	0.374343	0	0.983654	norminvgauss	0.984275	0.380805	0.959798	johnsonsu	0.997054	0.576901	0.946907
CFAP53	johnsonsu	3.90308e-32	0	0.986879	norminvgauss	0.984275	0.380805	0.959798	genhyperbolic	8.24382e-06	0.261151	0.967944
SMAD4	johnsonsu	3.90308e-32	0	0.986879	norminvgauss	0.984275	0.380805	0.959798	genhyperbolic	8.24382e-06	0.261151	0.967944
DCC	johnsonsu	3.90308e-32	0	0.986879	norminvgauss	0.984275	0.380805	0.959798	genhyperbolic	8.24382e-06	0.261151	0.967944
TCF4	genextreme	0.763505	0.788487	0.986933	norminvgauss	0.984275	0.380805	0.959798	dweibull	0.984442	0.783023	0.94774
FECH	johnsonsu	3.90308e-32	0	0.986879	norminvgauss	0.984275	0.380805	0.959798	genhyperbolic	8.24382e-06	0.261151	0.967944
LMAN1	johnsonsu	3.90308e-32	0	0.986879	norminvgauss	0.984275	0.380805	0.959798	genhyperbolic	8.24382e-06	0.261151	0.967944
CCBE1	johnsonsu	3.90308e-32	0	0.986879	norminvgauss	0.984275	0.380805	0.959798	genhyperbolic	8.24382e-06	0.261151	0.967944
PIGN	beta	0.758101	0.00335102	0.98733	norminvgauss	0.984275	0.380805	0.959798	trapezoid	0.935517	0.346372	1
TNFRSF11A	johnsonsu	3.90308e-32	0	0.986879	norminvgauss	0.984275	0.380805	0.959798	genhyperbolic	8.24382e-06	0.261151	0.967944
SERPINB7	johnsonsu	3.90308e-32	0	0.986879	norminvgauss	0.984275	0.380805	0.959798	genhyperbolic	8.24382e-06	0.261151	0.967944
SERPINB8	johnsonsu	3.90308e-32	0	0.986879	norminvgauss	0.984275	0.380805	0.959798	genhyperbolic	8.24382e-06	0.261151	0.967944
TSHZ1	johnsonsu	3.90308e-32	0	0.986879	norminvgauss	0.984275	0.380805	0.959798	genhyperbolic	8.24382e-06	0.261151	0.967944
TXNL4A	johnsonsu	3.90308e-32	0	0.986879	norminvgauss	0.984275	0.380805	0.959798	genhyperbolic	8.24382e-06	0.261151	0.967944
HCN2	johnsonsu	3.90308e-32	0	0.986879	norminvgauss	0.984275	0.380805	0.959798	genhyperbolic	8.24382e-06	0.261151	0.967944
KISS1R	gausshyper	0.986645	0.189908	0.953108	norminvgauss	0.984275	0.380805	0.959798	argus	0.872214	0.314707	0.900061
ABCA7	johnsonsu	3.90308e-32	0	0.986879	norminvgauss	0.984275	0.380805	0.959798	genhyperbolic	8.24382e-06	0.261151	0.967944
STK11	levy_l	0.697509	0	0.981596	norminvgauss	0.984275	0.380805	0.959798	skewcauchy	0.995349	0.0264186	0.933911
APC2	johnsonsu	3.90308e-32	0	0.986879	norminvgauss	0.984275	0.380805	0.959798	genhyperbolic	8.24382e-06	0.261151	0.967944
AMH	johnsonsu	3.90308e-32	0	0.986879	norminvgauss	0.984275	0.380805	0.959798	genhyperbolic	8.24382e-06	0.261151	0.967944
TMPRSS9	johnsonsu	3.90308e-32	0	0.986879	norminvgauss	0.984275	0.380805	0.959798	genhyperbolic	8.24382e-06	0.261151	0.967944
TBXA2R	johnsonsu	3.90308e-32	0	0.986879	norminvgauss	0.984275	0.380805	0.959798	genhyperbolic	8.24382e-06	0.261151	0.967944
PIAS4	johnsonsu	3.90308e-32	0	0.986879	norminvgauss	0.984275	0.380805	0.959798	genhyperbolic	8.24382e-06	0.261151	0.967944
LRG1	johnsonsu	3.90308e-32	0	0.986879	norminvgauss	0.984275	0.380805	0.959798	genhyperbolic	8.24382e-06	0.261151	0.967944
TUBB4A	genhyperbolic	0.963272	0.00877798	0.934091	gennorm	0.879568	0.79406	0.996745	genhyperbolic	8.24382e-06	0.261151	0.967944
CD70	johnsonsu	3.90308e-32	0	0.986879	norminvgauss	0.984275	0.380805	0.959798	genhyperbolic	8.24382e-06	0.261151	0.967944
C3	johnsonsu	3.90308e-32	0	0.986879	norminvgauss	0.953465	0.780668	0.929012	genhyperbolic	8.24382e-06	0.261151	0.967944
INSR	norminvgauss	0.844168	0.673291	0.976934	norminvgauss	0.984275	0.380805	0.959798	johnsonsu	0.989673	0.524555	0.778802
PNPLA6	johnsonsu	3.90308e-32	0	0.986879	norminvgauss	0.984275	0.380805	0.959798	genhyperbolic	8.24382e-06	0.261151	0.967944
PCP2	johnsonsu	3.90308e-32	0	0.986879	norminvgauss	0.984275	0.380805	0.959798	genhyperbolic	8.24382e-06	0.261151	0.967944
STXBP2	johnsonsu	3.90308e-32	0	0.986879	norminvgauss	0.984275	0.380805	0.959798	genhyperbolic	8.24382e-06	0.261151	0.967944
TIMM44	johnsonsu	3.90308e-32	0	0.986879	norminvgauss	0.984275	0.380805	0.959798	genhyperbolic	8.24382e-06	0.261151	0.967944
TYK2	johnsonsu	3.90308e-32	0	0.986879	norminvgauss	0.984275	0.380805	0.959798	genhyperbolic	8.24382e-06	0.261151	0.967944
DNM2	norminvgauss	0.85792	0	0.973271	johnsonsu	0.992332	0.728299	0.936048	genhyperbolic	8.24382e-06	0.261151	0.967944
SMARCA4	johnsonsu	3.90308e-32	0	0.986879	norminvgauss	0.984275	0.380805	0.959798	genhyperbolic	8.24382e-06	0.261151	0.967944
LDLR	johnsonsu	3.90308e-32	0	0.986879	norminvgauss	0.984275	0.380805	0.959798	vonmises_line	0.989903	0.329601	0.90095
ELAVL3	johnsonsb	0.742579	0.215691	0.975284	norminvgauss	0.984275	0.380805	0.959798	skewcauchy	0.961858	0	0.832029
ACP5	johnsonsu	3.90308e-32	0	0.986879	norminvgauss	0.984275	0.380805	0.959798	genhyperbolic	8.24382e-06	0.261151	0.967944
KLF1	laplace_asymmetric	0.990267	0.635032	1	norminvgauss	0.984275	0.380805	0.959798	laplace_asymmetric	0.999968	0.6292	0.921459
TRMT1	johnsonsu	3.90308e-32	0	0.986879	norminvgauss	0.984275	0.380805	0.959798	genhyperbolic	8.24382e-06	0.261151	0.967944
CACNA1A	johnsonsu	3.90308e-32	0	0.986879	norminvgauss	0.984275	0.380805	0.959798	invgauss	0.909472	0.33591	0.954005
CC2D1A	pearson3	0.952545	0.795521	0.97772	norminvgauss	0.984275	0.380805	0.959798	foldcauchy	0.936483	0.322031	1
PODNL1	johnsonsu	3.90308e-32	0	0.986879	norminvgauss	0.984275	0.380805	0.959798	genhyperbolic	8.24382e-06	0.261151	0.967944
NOTCH3	johnsonsu	3.90308e-32	0	0.986879	norminvgauss	0.984275	0.380805	0.959798	skewcauchy	0.997859	0.278757	1
CIB3	johnsonsu	3.90308e-32	0	0.986879	norminvgauss	0.984275	0.380805	0.959798	genhyperbolic	8.24382e-06	0.261151	0.967944
EPS15L1	johnsonsu	3.90308e-32	0	0.986879	norminvgauss	0.984275	0.380805	0.959798	genhyperbolic	8.24382e-06	0.261151	0.967944
CPAMD8	johnsonsb	0.732308	0.33192	0.965814	norminvgauss	0.984275	0.380805	0.959798	genpareto	0.972887	0.0577921	0.875837
UNC13A	johnsonsu	3.90308e-32	0	0.986879	norminvgauss	0.984275	0.380805	0.959798	genhyperbolic	8.24382e-06	0.261151	0.967944
JAK3	johnsonsu	3.90308e-32	0	0.986879	norminvgauss	0.984275	0.380805	0.959798	genhyperbolic	8.24382e-06	0.261151	0.967944
SLC5A5	weibull_max	0.972253	0.885283	0.97803	norminvgauss	0.984275	0.380805	0.959798	skewcauchy	0.979045	0.189878	0.923638
IL12RB1	johnsonsu	3.90308e-32	0	0.986879	norminvgauss	0.984275	0.380805	0.959798	genhyperbolic	8.24382e-06	0.261151	0.967944
GDF1	kstwo	0.997815	0.357039	0.942652	norminvgauss	0.984275	0.380805	0.959798	skewcauchy	0.981987	0	1
RFXANK	johnsonsu	3.90308e-32	0	0.986879	norminvgauss	0.984275	0.380805	0.959798	genhyperbolic	8.24382e-06	0.261151	0.967944
C19orf12	norminvgauss	0.909482	0.780956	0.939916	norminvgauss	0.984275	0.380805	0.959798	pearson3	0.74433	0.669308	0.934118
SLC7A9	johnsonsu	3.90308e-32	0	0.986879	norminvgauss	0.984275	0.380805	0.959798	genhyperbolic	8.24382e-06	0.261151	0.967944
FAAP24	johnsonsu	3.90308e-32	0	0.986879	norminvgauss	0.984275	0.380805	0.959798	genhyperbolic	8.24382e-06	0.261151	0.967944
CEBPA	johnsonsu	3.90308e-32	0	0.986879	norminvgauss	0.984275	0.380805	0.959798	genhyperbolic	8.24382e-06	0.261151	0.967944
UBA2	johnsonsu	3.90308e-32	0	0.986879	norminvgauss	0.984275	0.380805	0.959798	genhyperbolic	8.24382e-06	0.261151	0.967944
LGI4	dgamma	0.906708	0.306449	1	norminvgauss	0.984275	0.380805	0.959798	johnsonsu	0.96524	0	1
HAMP	johnsonsu	3.90308e-32	0	0.986879	norminvgauss	0.984275	0.380805	0.959798	genhyperbolic	8.24382e-06	0.261151	0.967944
KMT2B	johnsonsu	3.90308e-32	0	0.986879	norminvgauss	0.984275	0.380805	0.959798	genhyperbolic	8.24382e-06	0.261151	0.967944
PSENEN	johnsonsu	3.90308e-32	0	0.986879	norminvgauss	0.984275	0.380805	0.959798	genhyperbolic	8.24382e-06	0.261151	0.967944
NPHS1	beta	0.955985	0.553821	0.976663	norminvgauss	0.984275	0.380805	0.959798	trapezoid	0.944389	0.556796	0.955046
TYROBP	johnsonsu	3.90308e-32	0	0.986879	norminvgauss	0.984275	0.380805	0.959798	genhyperbolic	8.24382e-06	0.261151	0.967944
SPINT2	beta	0.964154	0.639981	0.964259	norminvgauss	0.984275	0.380805	0.959798	ksone	0.940093	0.761872	0.891018
GGN	johnsonsu	3.90308e-32	0	0.986879	norminvgauss	0.984275	0.380805	0.959798	genhyperbolic	8.24382e-06	0.261151	0.967944
RYR1	johnsonsu	3.90308e-32	0	0.986879	norminvgauss	0.984275	0.380805	0.959798	genhyperbolic	8.24382e-06	0.261151	0.967944
SUPT5H	johnsonsu	3.90308e-32	0	0.986879	norminvgauss	0.984275	0.380805	0.959798	genhyperbolic	8.24382e-06	0.261151	0.967944
DYRK1B	johnsonsu	3.90308e-32	0	0.986879	norminvgauss	0.984275	0.380805	0.959798	genhyperbolic	8.24382e-06	0.261151	0.967944
HIPK4	johnsonsu	3.90308e-32	0	0.986879	norminvgauss	0.984275	0.380805	0.959798	genhyperbolic	8.24382e-06	0.261151	0.967944
PRX	johnsonsu	3.90308e-32	0	0.986879	norminvgauss	0.984275	0.380805	0.959798	genhyperbolic	8.24382e-06	0.261151	0.967944
SPTBN4	johnsonsu	3.90308e-32	0	0.986879	norminvgauss	0.984275	0.380805	0.959798	genhyperbolic	8.24382e-06	0.261151	0.967944
CYP2F1	johnsonsu	3.90308e-32	0	0.986879	norminvgauss	0.984275	0.380805	0.959798	genhyperbolic	8.24382e-06	0.261151	0.967944
TGFB1	johnsonsu	3.90308e-32	0	0.986879	norminvgauss	0.984275	0.380805	0.959798	genhyperbolic	8.24382e-06	0.261151	0.967944
EXOSC5	johnsonsu	3.90308e-32	0	0.986879	norminvgauss	0.984275	0.380805	0.959798	genhyperbolic	8.24382e-06	0.261151	0.967944
BCKDHA	levy_l	0.924902	0	0.984236	norminvgauss	0.984275	0.380805	0.959798	norminvgauss	0.969082	0.426055	0.889114
RPS19	gausshyper	0.87178	0.518178	0.952811	norminvgauss	0.984275	0.380805	0.959798	skewcauchy	0.979732	0	0.904961
CD79A	johnsonsu	3.90308e-32	0	0.986879	norminvgauss	0.984275	0.380805	0.959798	genhyperbolic	8.24382e-06	0.261151	0.967944
PHLDB3	johnsonsu	3.90308e-32	0	0.986879	norminvgauss	0.984275	0.380805	0.959798	genhyperbolic	8.24382e-06	0.261151	0.967944
ETHE1	johnsonsu	3.90308e-32	0	0.986879	norminvgauss	0.984275	0.380805	0.959798	genhyperbolic	8.24382e-06	0.261151	0.967944
KCNN4	johnsonsu	3.90308e-32	0	0.986879	norminvgauss	0.984275	0.380805	0.959798	genhyperbolic	8.24382e-06	0.261151	0.967944
APOE	johnsonsu	3.90308e-32	0	0.986879	norminvgauss	0.984275	0.380805	0.959798	genhyperbolic	8.24382e-06	0.261151	0.967944
SIX5	johnsonsu	3.90308e-32	0	0.986879	norminvgauss	0.984275	0.380805	0.959798	genhyperbolic	8.24382e-06	0.261151	0.967944
NOVA2	beta	0.88411	0.877833	0.960254	norminvgauss	0.984275	0.380805	0.959798	kstwo	0.937383	0.811059	0.875196
BICRA	chi	0.727277	0.522467	1	norminvgauss	0.984275	0.380805	0.959798	johnsonsu	0.982077	0	0.866291
CRX	johnsonsu	3.90308e-32	0	0.986879	norminvgauss	0.984275	0.380805	0.959798	genhyperbolic	8.24382e-06	0.261151	0.967944
ODAD1	johnsonsu	3.90308e-32	0	0.986879	norminvgauss	0.984275	0.380805	0.959798	genhyperbolic	8.24382e-06	0.261151	0.967944
GRIN2D	johnsonsu	3.90308e-32	0	0.986879	norminvgauss	0.984275	0.380805	0.959798	genhyperbolic	8.24382e-06	0.261151	0.967944
SULT2B1	johnsonsu	3.90308e-32	0	0.986879	norminvgauss	0.984275	0.380805	0.959798	genhyperbolic	8.24382e-06	0.261151	0.967944
FAM83E	johnsonsu	3.90308e-32	0	0.986879	norminvgauss	0.984275	0.380805	0.959798	genhyperbolic	8.24382e-06	0.261151	0.967944
RPL18	johnsonsu	3.90308e-32	0	0.986879	norminvgauss	0.984275	0.380805	0.959798	genhyperbolic	8.24382e-06	0.261151	0.967944
FUT2	johnsonsu	3.90308e-32	0	0.986879	norminvgauss	0.984275	0.380805	0.959798	genhyperbolic	8.24382e-06	0.261151	0.967944
FTL	johnsonsu	3.90308e-32	0	0.986879	norminvgauss	0.984275	0.380805	0.959798	genhyperbolic	8.24382e-06	0.261151	0.967944
TRPM4	johnsonsu	3.90308e-32	0	0.986879	norminvgauss	0.984275	0.380805	0.959798	genhyperbolic	8.24382e-06	0.261151	0.967944
PRRG2	johnsonsu	3.90308e-32	0	0.986879	norminvgauss	0.984275	0.380805	0.959798	genhyperbolic	8.24382e-06	0.261151	0.967944
PRR12	trapezoid	0.950234	0.662367	1	norminvgauss	0.984275	0.380805	0.959798	laplace_asymmetric	0.998944	0.794621	0.944939
IRF3	johnsonsu	3.90308e-32	0	0.986879	norminvgauss	0.984275	0.380805	0.959798	genhyperbolic	8.24382e-06	0.261151	0.967944
PNKP	johnsonsu	3.90308e-32	0	0.986879	norminvgauss	0.984275	0.380805	0.959798	genhyperbolic	8.24382e-06	0.261151	0.967944
KCNC3	johnsonsu	3.90308e-32	0	0.986879	norminvgauss	0.984275	0.380805	0.959798	genhyperbolic	8.24382e-06	0.261151	0.967944
POLD1	johnsonsu	3.90308e-32	0	0.986879	norminvgauss	0.984275	0.380805	0.959798	genhyperbolic	8.24382e-06	0.261151	0.967944
LIM2	johnsonsu	3.90308e-32	0	0.986879	norminvgauss	0.984275	0.380805	0.959798	genhyperbolic	8.24382e-06	0.261151	0.967944
NLRP12	johnsonsu	3.90308e-32	0	0.986879	norminvgauss	0.984275	0.380805	0.959798	genhyperbolic	8.24382e-06	0.261151	0.967944
PRPF31	johnsonsu	3.90308e-32	0	0.986879	norminvgauss	0.984275	0.380805	0.959798	genhyperbolic	8.24382e-06	0.261151	0.967944
MBOAT7	johnsonsu	3.90308e-32	0	0.986879	norminvgauss	0.984275	0.380805	0.959798	genhyperbolic	8.24382e-06	0.261151	0.967944
TNNT1	johnsonsu	3.90308e-32	0	0.986879	norminvgauss	0.984275	0.380805	0.959798	genhyperbolic	8.24382e-06	0.261151	0.967944
TNNI3	dweibull	0.949844	0	1	norminvgauss	0.984275	0.380805	0.959798	burr	0.971425	0.279397	0.763834
DNAAF3	johnsonsu	3.90308e-32	0	0.986879	norminvgauss	0.984275	0.380805	0.959798	genhyperbolic	8.24382e-06	0.261151	0.967944
TRIM28	levy_l	0.993075	0	0.976013	norminvgauss	0.984275	0.380805	0.959798	trapezoid	0.98828	0.838236	0.953795
RBCK1	johnsonsu	3.90308e-32	0	0.986879	norminvgauss	0.984275	0.380805	0.959798	genhyperbolic	8.24382e-06	0.261151	0.967944
TBC1D20	beta	0.961619	0.197204	0.985379	norminvgauss	0.984275	0.380805	0.959798	ksone	0.983341	0.824673	0.861294
CSNK2A1	johnsonsu	3.90308e-32	0	0.986879	norminvgauss	0.984275	0.380805	0.959798	genhyperbolic	8.24382e-06	0.261151	0.967944
SLC52A3	laplace	0.804471	0.524953	1	norminvgauss	0.984275	0.380805	0.959798	skewcauchy	0.975955	0	1
VPS16	mielke	0.95675	0.753386	0.996352	norminvgauss	0.984275	0.380805	0.959798	gennorm	0.953445	0.830946	1
DDRGK1	johnsonsu	3.90308e-32	0	0.986879	norminvgauss	0.984275	0.380805	0.959798	genhyperbolic	8.24382e-06	0.261151	0.967944
ITPA	wrapcauchy	0.702266	0.50212	0.965342	norminvgauss	0.984275	0.380805	0.959798	dgamma	0.912243	0.765358	0.95654
SLC4A11	beta	0.965979	0.0481395	0.981682	norminvgauss	0.984275	0.380805	0.959798	ksone	0.985573	0.340861	1
SIGLEC1	johnsonsu	3.90308e-32	0	0.986879	norminvgauss	0.984275	0.380805	0.959798	genhyperbolic	8.24382e-06	0.261151	0.967944
PANK2	levy_l	0.536682	0	0.983967	norminvgauss	0.984275	0.380805	0.959798	genhyperbolic	0.975426	0.391046	0.936465
RNF24	johnsonsu	3.90308e-32	0	0.986879	norminvgauss	0.984275	0.380805	0.959798	genhyperbolic	8.24382e-06	0.261151	0.967944
PRNP	johnsonsb	0.874429	0.520645	0.96565	norminvgauss	0.984275	0.380805	0.959798	logistic	0.998461	0.563128	0.867551
PROKR2	johnsonsu	3.90308e-32	0	0.986879	norminvgauss	0.984275	0.380805	0.959798	genhyperbolic	0.853658	0.5822	0.878099
FERMT1	genhyperbolic	0.997257	0.439151	0.982748	norminvgauss	0.984275	0.380805	0.959798	norminvgauss	0.996489	0.561646	0.956953
PLCB1	johnsonsu	3.90308e-32	0	0.986879	norminvgauss	0.984275	0.380805	0.959798	genhyperbolic	8.24382e-06	0.261151	0.967944
PLCB4	johnsonsu	3.90308e-32	0	0.986879	norminvgauss	0.984275	0.380805	0.959798	genhyperbolic	8.24382e-06	0.261151	0.967944
SNAP25	beta	0.922515	0.633684	0.971944	norminvgauss	0.984275	0.380805	0.959798	invweibull	0.988589	0.548719	1
MKKS	johnsonsu	3.90308e-32	0	0.986879	norminvgauss	0.984275	0.380805	0.959798	genhyperbolic	8.24382e-06	0.261151	0.967944
JAG1	levy_l	0.990849	0	0.977945	norminvgauss	0.984275	0.380805	0.959798	trapezoid	0.720776	0.480069	0.881485
MGME1	johnsonsu	3.90308e-32	0	0.986879	norminvgauss	0.984275	0.380805	0.959798	genhyperbolic	8.24382e-06	0.261151	0.967944
THBD	johnsonsu	3.90308e-32	0	0.986879	norminvgauss	0.984275	0.380805	0.959798	genhyperbolic	8.24382e-06	0.261151	0.967944
GZF1	johnsonsu	3.90308e-32	0	0.986879	norminvgauss	0.984275	0.380805	0.959798	genhyperbolic	8.24382e-06	0.261151	0.967944
POFUT1	johnsonsu	3.90308e-32	0	0.986879	norminvgauss	0.984275	0.380805	0.959798	genhyperbolic	8.24382e-06	0.261151	0.967944
ASXL1	johnsonsu	3.90308e-32	0	0.986879	norminvgauss	0.984275	0.380805	0.959798	genhyperbolic	8.24382e-06	0.261151	0.967944
DNMT3B	johnsonsu	3.90308e-32	0	0.986879	norminvgauss	0.984275	0.380805	0.959798	genhyperbolic	8.24382e-06	0.261151	0.967944
SUN5	johnsonsu	3.90308e-32	0	0.986879	norminvgauss	0.984275	0.380805	0.959798	genhyperbolic	8.24382e-06	0.261151	0.967944
SNTA1	johnsonsu	3.90308e-32	0	0.986879	norminvgauss	0.984275	0.380805	0.959798	genhyperbolic	8.24382e-06	0.261151	0.967944
CHMP4B	johnsonsu	3.90308e-32	0	0.986879	norminvgauss	0.984275	0.380805	0.959798	genhyperbolic	8.24382e-06	0.261151	0.967944
GSS	pearson3	0.901165	0.391994	0.988613	norminvgauss	0.984275	0.380805	0.959798	norminvgauss	0.999002	0.404945	0.906251
MYH7B	johnsonsu	3.90308e-32	0	0.986879	norminvgauss	0.984275	0.380805	0.959798	genhyperbolic	8.24382e-06	0.261151	0.967944
GDF5	johnsonsu	3.90308e-32	0	0.986879	johnsonsb	0.973957	0.845097	0.949611	genhyperbolic	8.24382e-06	0.261151	0.967944
EPB41L1	johnsonsu	3.90308e-32	0	0.986879	norminvgauss	0.984275	0.380805	0.959798	genhyperbolic	8.24382e-06	0.261151	0.967944
MYL9	johnsonsu	3.90308e-32	0	0.986879	norminvgauss	0.984275	0.380805	0.959798	genhyperbolic	8.24382e-06	0.261151	0.967944
RBL1	johnsonsu	3.90308e-32	0	0.986879	norminvgauss	0.984275	0.380805	0.959798	genhyperbolic	8.24382e-06	0.261151	0.967944
SRC	johnsonsu	3.90308e-32	0	0.986879	norminvgauss	0.984275	0.380805	0.959798	genhyperbolic	8.24382e-06	0.261151	0.967944
JPH2	johnsonsu	3.90308e-32	0	0.986879	norminvgauss	0.984275	0.380805	0.959798	genhyperbolic	8.24382e-06	0.261151	0.967944
FITM2	johnsonsu	3.90308e-32	0	0.986879	norminvgauss	0.984275	0.380805	0.959798	genhyperbolic	8.24382e-06	0.261151	0.967944
HNF4A	johnsonsu	3.90308e-32	0	0.986879	norminvgauss	0.984275	0.380805	0.959798	genhyperbolic	8.24382e-06	0.261151	0.967944
PKIG	johnsonsu	3.90308e-32	0	0.986879	norminvgauss	0.984275	0.380805	0.959798	genhyperbolic	8.24382e-06	0.261151	0.967944
ADA	johnsonsu	3.90308e-32	0	0.986879	norminvgauss	0.984275	0.380805	0.959798	genhyperbolic	8.24382e-06	0.261151	0.967944
NEURL2	johnsonsu	3.90308e-32	0	0.986879	norminvgauss	0.984275	0.380805	0.959798	genhyperbolic	8.24382e-06	0.261151	0.967944
PLTP	johnsonsu	3.90308e-32	0	0.986879	norminvgauss	0.984275	0.380805	0.959798	genhyperbolic	8.24382e-06	0.261151	0.967944
MMP9	johnsonsu	3.90308e-32	0	0.986879	norminvgauss	0.984275	0.380805	0.959798	genhyperbolic	8.24382e-06	0.261151	0.967944
SLC12A5	johnsonsu	3.90308e-32	0	0.986879	norminvgauss	0.984275	0.380805	0.959798	genhyperbolic	8.24382e-06	0.261151	0.967944
SLC35C2	johnsonsu	3.90308e-32	0	0.986879	norminvgauss	0.984275	0.380805	0.959798	genhyperbolic	8.24382e-06	0.261151	0.967944
ELMO2	johnsonsu	3.90308e-32	0	0.986879	norminvgauss	0.984275	0.380805	0.959798	genhyperbolic	8.24382e-06	0.261151	0.967944
KCNB1	johnsonsu	3.90308e-32	0	0.986879	norminvgauss	0.984275	0.380805	0.959798	genhyperbolic	8.24382e-06	0.261151	0.967944
ADNP	johnsonsu	3.90308e-32	0	0.986879	norminvgauss	0.984275	0.380805	0.959798	genhyperbolic	8.24382e-06	0.261151	0.967944
SALL4	johnsonsu	3.90308e-32	0	0.986879	norminvgauss	0.984275	0.380805	0.959798	genhyperbolic	8.24382e-06	0.261151	0.967944
CYP24A1	johnsonsu	0.842282	0	0.978275	norminvgauss	0.984275	0.380805	0.959798	johnsonsu	0.985239	0.621335	0.939977
VAPB	johnsonsu	3.90308e-32	0	0.986879	norminvgauss	0.984275	0.380805	0.959798	genhyperbolic	8.24382e-06	0.261151	0.967944
GNAS	gausshyper	0.96839	0.255533	0.934547	laplace_asymmetric	0.987644	0.326405	0.835784	genhyperbolic	0.733062	0.258694	0.951548
TUBB1	johnsonsu	3.90308e-32	0	0.986879	norminvgauss	0.984275	0.380805	0.959798	genhyperbolic	8.24382e-06	0.261151	0.967944
COL9A3	johnsonsu	3.90308e-32	0	0.986879	norminvgauss	0.984275	0.380805	0.959798	genhyperbolic	8.24382e-06	0.261151	0.967944
CHRNA4	johnsonsu	3.90308e-32	0	0.986879	norminvgauss	0.984275	0.380805	0.959798	genhyperbolic	8.24382e-06	0.261151	0.967944
KCNQ2	beta	0.821357	0.592032	0.964379	skewcauchy	0.97789	0.492202	1	exponpow	0.95448	0.359063	0.825239
EEF1A2	johnsonsu	3.90308e-32	0	0.986879	norminvgauss	0.984275	0.380805	0.959798	genhyperbolic	8.24382e-06	0.261151	0.967944
TNFRSF6B	johnsonsu	3.90308e-32	0	0.986879	norminvgauss	0.984275	0.380805	0.959798	genhyperbolic	8.24382e-06	0.261151	0.967944
TMPRSS15	johnsonsu	3.90308e-32	0	0.986879	norminvgauss	0.984275	0.380805	0.959798	genhyperbolic	8.24382e-06	0.261151	0.967944
JAM2	beta	0.960083	0.908135	0.981406	norminvgauss	0.984275	0.380805	0.959798	dweibull	0.997126	0.780528	0.992137
SOD1	johnsonsu	3.90308e-32	0	0.986879	skewcauchy	0.916736	0.359018	0.955467	genhyperbolic	8.24382e-06	0.261151	0.967944
IL10RB	johnsonsu	3.90308e-32	0	0.986879	norminvgauss	0.984275	0.380805	0.959798	genhyperbolic	8.24382e-06	0.261151	0.967944
IFNGR2	johnsonsu	3.90308e-32	0	0.986879	norminvgauss	0.984275	0.380805	0.959798	genhyperbolic	8.24382e-06	0.261151	0.967944
SON	skewcauchy	0.97416	0	1	norminvgauss	0.984275	0.380805	0.959798	t	0.955082	0.865443	0.95679
KCNE2	johnsonsu	3.90308e-32	0	0.986879	norminvgauss	0.984275	0.380805	0.959798	genhyperbolic	8.24382e-06	0.261151	0.967944
KCNE1	johnsonsu	3.90308e-32	0	0.986879	norminvgauss	0.984275	0.380805	0.959798	genhyperbolic	8.24382e-06	0.261151	0.967944
RUNX1	levy_l	0.743745	0	0.989201	norminvgauss	0.984275	0.380805	0.959798	triang	0.816292	0.662822	0.956044
SIM2	johnsonsu	3.90308e-32	0	0.986879	norminvgauss	0.984275	0.380805	0.959798	genhyperbolic	8.24382e-06	0.261151	0.967944
HLCS	johnsonsu	3.90308e-32	0	0.986879	norminvgauss	0.984275	0.380805	0.959798	genhyperbolic	8.24382e-06	0.261151	0.967944
VPS26C	johnsonsu	3.90308e-32	0	0.986879	norminvgauss	0.984275	0.380805	0.959798	genhyperbolic	8.24382e-06	0.261151	0.967944
DYRK1A	levy_l	0.693213	0	0.984591	norminvgauss	0.984275	0.380805	0.959798	johnsonsu	0.925398	0	0.958929
RSPH1	levy_l	0.934774	0	0.977546	norminvgauss	0.984275	0.380805	0.959798	weibull_max	0.961033	0	0.959566
CBS	johnsonsu	3.90308e-32	0	0.986879	norminvgauss	0.984275	0.380805	0.959798	genhyperbolic	8.24382e-06	0.261151	0.967944
CSTB	johnsonsu	3.90308e-32	0	0.986879	norminvgauss	0.984275	0.380805	0.959798	genhyperbolic	8.24382e-06	0.261151	0.967944
AIRE	levy_l	0.918779	0	0.980007	norminvgauss	0.984275	0.380805	0.959798	dgamma	0.974877	0.609915	0.947907
ITGB2	johnsonsu	3.90308e-32	0	0.986879	norminvgauss	0.984275	0.380805	0.959798	genhyperbolic	8.24382e-06	0.261151	0.967944
COL6A1	johnsonsu	3.90308e-32	0	0.986879	norminvgauss	0.984275	0.380805	0.959798	genhyperbolic	8.24382e-06	0.261151	0.967944
COL6A2	johnsonsu	3.90308e-32	0	0.986879	norminvgauss	0.984275	0.380805	0.959798	genhyperbolic	8.24382e-06	0.261151	0.967944
LSS	johnsonsu	3.90308e-32	0	0.986879	norminvgauss	0.984275	0.380805	0.959798	genhyperbolic	8.24382e-06	0.261151	0.967944
MCM3AP	johnsonsu	3.90308e-32	0	0.986879	norminvgauss	0.984275	0.380805	0.959798	genhyperbolic	8.24382e-06	0.261151	0.967944
ADA2	johnsonsu	0.89997	0	0.975663	norminvgauss	0.984275	0.380805	0.959798	johnsonsu	0.888402	0	0.909784
TUBA8	johnsonsu	3.90308e-32	0	0.986879	norminvgauss	0.984275	0.380805	0.959798	genhyperbolic	8.24382e-06	0.261151	0.967944
CDC45	beta	0.975424	0.348963	0.985047	norminvgauss	0.984275	0.380805	0.959798	johnsonsu	0.982701	0.186258	1
GP1BB	johnsonsu	3.90308e-32	0	0.986879	norminvgauss	0.984275	0.380805	0.959798	genhyperbolic	8.24382e-06	0.261151	0.967944
SERPIND1	johnsonsu	3.90308e-32	0	0.986879	norminvgauss	0.984275	0.380805	0.959798	genhyperbolic	8.24382e-06	0.261151	0.967944
SNAP29	johnsonsu	3.90308e-32	0	0.986879	norminvgauss	0.984275	0.380805	0.959798	genhyperbolic	8.24382e-06	0.261151	0.967944
LZTR1	johnsonsu	3.90308e-32	0	0.986879	norminvgauss	0.984275	0.380805	0.959798	dgamma	0.893582	0.473132	1
THAP7	dweibull	0.962536	0.175443	1	norminvgauss	0.984275	0.380805	0.959798	norminvgauss	0.997636	0.585451	0.821171
CHCHD10	johnsonsu	3.90308e-32	0	0.986879	norminvgauss	0.984275	0.380805	0.959798	genhyperbolic	8.24382e-06	0.261151	0.967944
SMARCB1	johnsonsu	3.90308e-32	0	0.986879	norminvgauss	0.984275	0.380805	0.959798	genhyperbolic	8.24382e-06	0.261151	0.967944
DERL3	johnsonsu	3.90308e-32	0	0.986879	norminvgauss	0.984275	0.380805	0.959798	genhyperbolic	8.24382e-06	0.261151	0.967944
MYO18B	johnsonsu	3.90308e-32	0	0.986879	norminvgauss	0.984275	0.380805	0.959798	genhyperbolic	8.24382e-06	0.261151	0.967944
MN1	johnsonsu	3.90308e-32	0	0.986879	norminvgauss	0.984275	0.380805	0.959798	genhyperbolic	8.24382e-06	0.261151	0.967944
EWSR1	johnsonsu	3.90308e-32	0	0.986879	norminvgauss	0.984275	0.380805	0.959798	genhyperbolic	8.24382e-06	0.261151	0.967944
AP1B1	johnsonsu	3.90308e-32	0	0.986879	norminvgauss	0.984275	0.380805	0.959798	genhyperbolic	8.24382e-06	0.261151	0.967944
NF2	johnsonsu	3.90308e-32	0	0.986879	norminvgauss	0.984275	0.380805	0.959798	genhyperbolic	8.24382e-06	0.261151	0.967944
NCF4	logistic	0.898374	0.717125	1	norminvgauss	0.984275	0.380805	0.959798	skewcauchy	0.997335	0	0.928074
CSF2RB	johnsonsu	3.90308e-32	0	0.986879	norminvgauss	0.984275	0.380805	0.959798	genhyperbolic	8.24382e-06	0.261151	0.967944
TMPRSS6	johnsonsu	3.90308e-32	0	0.986879	norminvgauss	0.984275	0.380805	0.959798	genhyperbolic	8.24382e-06	0.261151	0.967944
RAC2	johnsonsu	3.90308e-32	0	0.986879	norminvgauss	0.984275	0.380805	0.959798	genhyperbolic	8.24382e-06	0.261151	0.967944
SOX10	invgauss	0.983208	0.793179	1	norminvgauss	0.984275	0.380805	0.959798	t	0.984281	0.797681	0.989007
PLA2G6	johnsonsu	3.90308e-32	0	0.986879	norminvgauss	0.984275	0.380805	0.959798	genhyperbolic	8.24382e-06	0.261151	0.967944
CBY1	johnsonsu	3.90308e-32	0	0.986879	norminvgauss	0.984275	0.380805	0.959798	genhyperbolic	8.24382e-06	0.261151	0.967944
PDGFB	t	0.941822	0.333555	1	norminvgauss	0.984275	0.380805	0.959798	johnsonsu	0.998777	0.449774	0.939676
MRTFA	johnsonsu	3.90308e-32	0	0.986879	norminvgauss	0.984275	0.380805	0.959798	genhyperbolic	8.24382e-06	0.261151	0.967944
MCHR1	johnsonsu	3.90308e-32	0	0.986879	norminvgauss	0.984275	0.380805	0.959798	genhyperbolic	8.24382e-06	0.261151	0.967944
EP300	johnsonsu	3.90308e-32	0	0.986879	norminvgauss	0.984275	0.380805	0.959798	beta	0.936736	0.571333	0.930888
POLR3H	johnsonsu	3.90308e-32	0	0.986879	norminvgauss	0.984275	0.380805	0.959798	genhyperbolic	8.24382e-06	0.261151	0.967944
CCDC134	johnsonsu	3.90308e-32	0	0.986879	norminvgauss	0.984275	0.380805	0.959798	genhyperbolic	8.24382e-06	0.261151	0.967944
CYP2D6	johnsonsu	3.90308e-32	0	0.986879	norminvgauss	0.984275	0.380805	0.959798	genhyperbolic	8.24382e-06	0.261151	0.967944
CELSR1	dweibull	0.718119	0.0606266	1	burr	0.966125	0.781233	0.947486	genhyperbolic	8.24382e-06	0.261151	0.967944
MLC1	ksone	0.994398	0.649478	1	norminvgauss	0.984275	0.380805	0.959798	loggamma	0.999763	0.625005	0.902694
SBF1	johnsonsu	3.90308e-32	0	0.986879	norminvgauss	0.984275	0.380805	0.959798	genhyperbolic	8.24382e-06	0.261151	0.967944
SCO2	skewcauchy	0.990926	0.0873965	1	norminvgauss	0.984275	0.380805	0.959798	burr	0.994857	0.256863	0.819071
CHKB	johnsonsu	3.90308e-32	0	0.986879	norminvgauss	0.984275	0.380805	0.959798	genhyperbolic	8.24382e-06	0.261151	0.967944
NLGN4X	johnsonsu	3.90308e-32	0	0.986879	norminvgauss	0.984275	0.380805	0.959798	genhyperbolic	8.24382e-06	0.261151	0.967944
STS	johnsonsu	3.90308e-32	0	0.986879	norminvgauss	0.984275	0.380805	0.959798	genhyperbolic	8.24382e-06	0.261151	0.967944
ANOS1	crystalball	0.990379	0	0.977899	norminvgauss	0.984275	0.380805	0.959798	logistic	0.902646	0.389733	1
TBL1X	johnsonsu	3.90308e-32	0	0.986879	norminvgauss	0.984275	0.380805	0.959798	genhyperbolic	8.24382e-06	0.261151	0.967944
GPR143	johnsonsu	3.90308e-32	0	0.986879	norminvgauss	0.984275	0.380805	0.959798	genhyperbolic	8.24382e-06	0.261151	0.967944
CLCN4	johnsonsu	3.90308e-32	0	0.986879	norminvgauss	0.984275	0.380805	0.959798	genhyperbolic	8.24382e-06	0.261151	0.967944
MID1	gausshyper	0.729885	0.536447	0.986011	norminvgauss	0.984275	0.380805	0.959798	johnsonsu	0.98356	0.584648	0.957894
HCCS	johnsonsu	3.90308e-32	0	0.986879	norminvgauss	0.984275	0.380805	0.959798	genhyperbolic	8.24382e-06	0.261151	0.967944
TRAPPC2	johnsonsu	3.90308e-32	0	0.986879	norminvgauss	0.984275	0.380805	0.959798	genhyperbolic	8.24382e-06	0.261151	0.967944
OFD1	johnsonsu	3.90308e-32	0	0.986879	norminvgauss	0.984275	0.380805	0.959798	genhyperbolic	8.24382e-06	0.261151	0.967944
GLRA2	johnsonsu	3.90308e-32	0	0.986879	norminvgauss	0.984275	0.380805	0.959798	genhyperbolic	8.24382e-06	0.261151	0.967944
FANCB	johnsonsu	3.90308e-32	0	0.986879	norminvgauss	0.984275	0.380805	0.959798	genhyperbolic	8.24382e-06	0.261151	0.967944
AP1S2	johnsonsu	3.90308e-32	0	0.986879	norminvgauss	0.984275	0.380805	0.959798	genhyperbolic	8.24382e-06	0.261151	0.967944
NHS	johnsonsu	3.90308e-32	0	0.986879	norminvgauss	0.984275	0.380805	0.959798	genhyperbolic	8.24382e-06	0.261151	0.967944
CDKL5	johnsonsu	3.90308e-32	0	0.986879	norminvgauss	0.984275	0.380805	0.959798	genhyperbolic	8.24382e-06	0.261151	0.967944
PHKA2	johnsonsu	3.90308e-32	0	0.986879	norminvgauss	0.984275	0.380805	0.959798	genhyperbolic	8.24382e-06	0.261151	0.967944
ADGRG2	norminvgauss	0.989306	0.558894	1	norminvgauss	0.984275	0.380805	0.959798	halfnorm	0.983857	0.837118	0.96422
PDHA1	pearson3	0.927195	0.166411	0.984111	norminvgauss	0.984275	0.380805	0.959798	dweibull	0.985632	0.839265	0.937907
RPS6KA3	genhyperbolic	0.99806	0.645092	0.98324	norminvgauss	0.984275	0.380805	0.959798	skewcauchy	0.98018	0.315143	1
SMPX	johnsonsu	3.90308e-32	0	0.986879	norminvgauss	0.984275	0.380805	0.959798	genhyperbolic	8.24382e-06	0.261151	0.967944
MBTPS2	johnsonsu	3.90308e-32	0	0.986879	norminvgauss	0.984275	0.380805	0.959798	genhyperbolic	8.24382e-06	0.261151	0.967944
SMS	johnsonsu	3.90308e-32	0	0.986879	norminvgauss	0.984275	0.380805	0.959798	genhyperbolic	8.24382e-06	0.261151	0.967944
PHEX	johnsonsu	0.958999	0.224736	0.987442	norminvgauss	0.984275	0.380805	0.959798	johnsonsb	0.790975	0.766172	0.967823
PTCHD1	johnsonsu	3.90308e-32	0	0.986879	norminvgauss	0.984275	0.380805	0.959798	genhyperbolic	8.24382e-06	0.261151	0.967944
ARX	weibull_max	0.818476	0.256669	0.975871	norminvgauss	0.984275	0.380805	0.959798	gausshyper	0.852366	0.816861	0.947623
NR0B1	genhyperbolic	0.667213	0.377027	0.97827	norminvgauss	0.984275	0.380805	0.959798	genextreme	0.93571	0.720945	0.953599
CYBB	johnsonsu	3.90308e-32	0	0.986879	norminvgauss	0.984275	0.380805	0.959798	genhyperbolic	8.24382e-06	0.261151	0.967944
BCOR	johnsonsu	3.90308e-32	0	0.986879	norminvgauss	0.984275	0.380805	0.959798	genhyperbolic	8.24382e-06	0.261151	0.967944
USP9X	johnsonsu	0.974719	0.0576214	0.987137	norminvgauss	0.984275	0.380805	0.959798	genextreme	0.89823	0.57281	0.952642
DDX3X	norminvgauss	0.882326	0.279951	0.98367	norminvgauss	0.984275	0.380805	0.959798	beta	0.917125	0.51013	0.947317
CASK	gausshyper	0.955352	0.3456	0.987693	norminvgauss	0.984275	0.380805	0.959798	norminvgauss	0.935	0.549123	0.96665
RBM10	johnsonsu	3.90308e-32	0	0.986879	norminvgauss	0.984275	0.380805	0.959798	genhyperbolic	8.24382e-06	0.261151	0.967944
ARAF	johnsonsu	3.90308e-32	0	0.986879	norminvgauss	0.984275	0.380805	0.959798	genhyperbolic	8.24382e-06	0.261151	0.967944
PORCN	johnsonsu	0.883554	0	0.980219	norminvgauss	0.984275	0.380805	0.959798	norminvgauss	0.937519	0.423528	0.948924
EBP	dweibull	0.935244	0.741497	0.99874	norminvgauss	0.984275	0.380805	0.959798	levy_l	0.953192	0	0.789382
WAS	burr	0.999752	0.620525	0.978942	norminvgauss	0.984275	0.380805	0.959798	kstwo	0.980497	0.698582	0.967472
GATA1	johnsonsu	3.90308e-32	0	0.986879	norminvgauss	0.984275	0.380805	0.959798	genhyperbolic	8.24382e-06	0.261151	0.967944
PQBP1	johnsonsu	3.90308e-32	0	0.986879	norminvgauss	0.984275	0.380805	0.959798	genhyperbolic	8.24382e-06	0.261151	0.967944
PRAF2	ksone	0.993915	0.63164	1	norminvgauss	0.984275	0.380805	0.959798	t	0.996865	0.626134	0.971398
CACNA1F	johnsonsu	3.90308e-32	0	0.986879	norminvgauss	0.984275	0.380805	0.959798	geninvgauss	0.964656	0.614214	1
FOXP3	beta	0.985372	0.920992	0.983348	norminvgauss	0.984275	0.380805	0.959798	skewcauchy	0.997311	0.0894895	1
CLCN5	johnsonsu	0.57723	0	0.988192	norminvgauss	0.984275	0.380805	0.959798	norminvgauss	0.933774	0.67967	0.970822
KDM5C	johnsonsu	3.90308e-32	0	0.986879	norminvgauss	0.984275	0.380805	0.959798	genhyperbolic	8.24382e-06	0.261151	0.967944
IQSEC2	johnsonsu	3.90308e-32	0	0.986879	norminvgauss	0.984275	0.380805	0.959798	genhyperbolic	8.24382e-06	0.261151	0.967944
SMC1A	trapezoid	0.946075	0.936066	0.986823	norminvgauss	0.984275	0.380805	0.959798	genlogistic	0.999149	0.69972	0.97339
HSD17B10	johnsonsu	3.90308e-32	0	0.986879	norminvgauss	0.984275	0.380805	0.959798	genhyperbolic	8.24382e-06	0.261151	0.967944
HUWE1	johnsonsu	3.90308e-32	0	0.986879	norminvgauss	0.984275	0.380805	0.959798	genhyperbolic	8.24382e-06	0.261151	0.967944
APEX2	johnsonsu	3.90308e-32	0	0.986879	dgamma	0.78183	0.722955	0.889151	genhyperbolic	8.24382e-06	0.261151	0.967944
ALAS2	johnsonsu	3.90308e-32	0	0.986879	norminvgauss	0.984275	0.380805	0.959798	genhyperbolic	8.24382e-06	0.261151	0.967944
ZC4H2	johnsonsu	3.90308e-32	0	0.986879	norminvgauss	0.984275	0.380805	0.959798	genhyperbolic	8.24382e-06	0.261151	0.967944
OPHN1	johnsonsu	3.90308e-32	0	0.986879	norminvgauss	0.984275	0.380805	0.959798	genhyperbolic	8.24382e-06	0.261151	0.967944
EFNB1	johnsonsb	0.960629	0.466896	0.980622	norminvgauss	0.984275	0.380805	0.959798	johnsonsu	0.584863	0.650365	0.973522
EDA	levy_l	0.988551	0	0.983007	norminvgauss	0.984275	0.380805	0.959798	johnsonsu	0.970807	0.658316	0.971354
MED12	weibull_max	0.993406	0.431185	0.971857	norminvgauss	0.984275	0.380805	0.959798	levy_l	0.995446	0	0.97588
NLGN3	johnsonsu	3.90308e-32	0	0.986879	norminvgauss	0.984275	0.380805	0.959798	genhyperbolic	8.24382e-06	0.261151	0.967944
GJB1	norminvgauss	0.979212	0	0.916968	wrapcauchy	0.930629	0.677103	0.781769	gennorm	0.998161	0.475137	0.722973
NONO	johnsonsu	3.90308e-32	0	0.986879	norminvgauss	0.984275	0.380805	0.959798	genhyperbolic	8.24382e-06	0.261151	0.967944
ITGB1BP2	johnsonsu	3.90308e-32	0	0.986879	norminvgauss	0.984275	0.380805	0.959798	genhyperbolic	8.24382e-06	0.261151	0.967944
HDAC8	beta	0.978231	0.880485	0.983775	norminvgauss	0.984275	0.380805	0.959798	genhyperbolic	0.932231	0.648372	0.980782
SLC16A2	genextreme	0.990553	0.362932	0.981806	norminvgauss	0.984275	0.380805	0.959798	genextreme	0.948264	0.708414	0.945613
NEXMIF	johnsonsu	0.752891	0	0.973071	norminvgauss	0.984275	0.380805	0.959798	skewnorm	0.919269	0.757739	0.941748
ABCB7	johnsonsu	3.90308e-32	0	0.986879	norminvgauss	0.984275	0.380805	0.959798	genhyperbolic	8.24382e-06	0.261151	0.967944
ATRX	levy_l	0.896892	0	0.980401	norminvgauss	0.984275	0.380805	0.959798	weibull_max	0.942001	0	0.935323
MAGT1	beta	0.984703	0.737198	0.988359	norminvgauss	0.984275	0.380805	0.959798	dgamma	0.98274	0.824381	1
ATP7A	beta	0.635718	0.126283	0.987042	norminvgauss	0.984275	0.380805	0.959798	beta	0.99905	0.847583	0.961428
TBX22	beta	0.9626	0.214886	0.969042	norminvgauss	0.984275	0.380805	0.959798	genpareto	0.881985	0.0711094	0.908694
BRWD3	johnsonsu	3.90308e-32	0	0.986879	norminvgauss	0.984275	0.380805	0.959798	genhyperbolic	8.24382e-06	0.261151	0.967944
POU3F4	johnsonsu	3.90308e-32	0	0.986879	norminvgauss	0.984275	0.380805	0.959798	genhyperbolic	8.24382e-06	0.261151	0.967944
ZNF711	johnsonsu	3.90308e-32	0	0.986879	norminvgauss	0.984275	0.380805	0.959798	genhyperbolic	8.24382e-06	0.261151	0.967944
CHM	johnsonsb	0.972512	0.379421	0.987449	norminvgauss	0.984275	0.380805	0.959798	genhyperbolic	0.892733	0.564611	0.973584
PCDH19	johnsonsu	3.90308e-32	0	0.986879	norminvgauss	0.984275	0.380805	0.959798	genhyperbolic	8.24382e-06	0.261151	0.967944
TIMM8A	johnsonsu	3.90308e-32	0	0.986879	norminvgauss	0.984275	0.380805	0.959798	genhyperbolic	8.24382e-06	0.261151	0.967944
BTK	johnsonsu	3.90308e-32	0	0.986879	norminvgauss	0.984275	0.380805	0.959798	genhyperbolic	8.24382e-06	0.261151	0.967944
GLA	weibull_max	0.0831673	0.362535	0.993696	norminvgauss	0.984275	0.380805	0.959798	johnsonsu	0.581798	0.593	0.976121
PRPS1	johnsonsu	3.90308e-32	0	0.986879	norminvgauss	0.984275	0.380805	0.959798	t	0.98938	0.6685	1
COL4A5	t	0.980212	0.549611	1	norminvgauss	0.984275	0.380805	0.959798	skewcauchy	0.946858	0.822087	0.975112
KCNE5	johnsonsu	3.90308e-32	0	0.986879	norminvgauss	0.984275	0.380805	0.959798	genhyperbolic	8.24382e-06	0.261151	0.967944
ACSL4	johnsonsu	3.90308e-32	0	0.986879	norminvgauss	0.984275	0.380805	0.959798	genhyperbolic	8.24382e-06	0.261151	0.967944
AMMECR1	johnsonsu	3.90308e-32	0	0.986879	norminvgauss	0.984275	0.380805	0.959798	genhyperbolic	8.24382e-06	0.261151	0.967944
CHRDL1	johnsonsu	3.90308e-32	0	0.986879	norminvgauss	0.984275	0.380805	0.959798	genhyperbolic	8.24382e-06	0.261151	0.967944
PAK3	levy_l	0.883789	0	0.988338	norminvgauss	0.984275	0.380805	0.959798	dgamma	0.985183	0.582186	1
DCX	norminvgauss	0.98151	0.593918	0.98235	norminvgauss	0.984275	0.380805	0.959798	logistic	0.995215	0.882638	0.973676
PLS3	johnsonsu	3.90308e-32	0	0.986879	norminvgauss	0.984275	0.380805	0.959798	genhyperbolic	8.24382e-06	0.261151	0.967944
STEEP1	johnsonsu	3.90308e-32	0	0.986879	norminvgauss	0.984275	0.380805	0.959798	genhyperbolic	8.24382e-06	0.261151	0.967944
UPF3B	johnsonsu	3.90308e-32	0	0.986879	norminvgauss	0.984275	0.380805	0.959798	genhyperbolic	8.24382e-06	0.261151	0.967944
NDUFA1	johnsonsu	3.90308e-32	0	0.986879	norminvgauss	0.984275	0.380805	0.959798	genhyperbolic	8.24382e-06	0.261151	0.967944
LAMP2	johnsonsu	3.90308e-32	0	0.986879	norminvgauss	0.984275	0.380805	0.959798	genhyperbolic	8.24382e-06	0.261151	0.967944
CUL4B	beta	0.92235	0.484253	0.98833	norminvgauss	0.984275	0.380805	0.959798	powernorm	0.765827	0.745124	0.999762
GRIA3	johnsonsu	3.90308e-32	0	0.986879	norminvgauss	0.984275	0.380805	0.959798	genhyperbolic	8.24382e-06	0.261151	0.967944
XIAP	johnsonsu	3.90308e-32	0	0.986879	norminvgauss	0.984275	0.380805	0.959798	genhyperbolic	8.24382e-06	0.261151	0.967944
STAG2	johnsonsu	3.90308e-32	0	0.986879	norminvgauss	0.984275	0.380805	0.959798	genhyperbolic	8.24382e-06	0.261151	0.967944
SH2D1A	johnsonsu	3.90308e-32	0	0.986879	norminvgauss	0.984275	0.380805	0.959798	genhyperbolic	8.24382e-06	0.261151	0.967944
TENM1	johnsonsu	3.90308e-32	0	0.986879	norminvgauss	0.984275	0.380805	0.959798	genhyperbolic	8.24382e-06	0.261151	0.967944
OCRL	gausshyper	0.614976	0.554329	0.987332	norminvgauss	0.984275	0.380805	0.959798	johnsonsu	0.998787	0.831688	0.965163
ZDHHC9	beta	0.984568	0.722224	0.979974	norminvgauss	0.984275	0.380805	0.959798	norminvgauss	0.999749	0.742077	0.896383
IGSF1	beta	0.987071	0.540631	0.974345	norminvgauss	0.984275	0.380805	0.959798	johnsonsu	0.94818	0.209928	0.940191
GPC3	levy_l	0.492274	0	0.988025	norminvgauss	0.984275	0.380805	0.959798	johnsonsu	0.924753	0.349405	0.982968
SLC9A6	johnsonsu	3.90308e-32	0	0.986879	norminvgauss	0.984275	0.380805	0.959798	levy_l	0.916464	0	0.91481
CD40LG	johnsonsu	3.90308e-32	0	0.986879	norminvgauss	0.984275	0.380805	0.959798	genhyperbolic	8.24382e-06	0.261151	0.967944
F9	johnsonsu	3.90308e-32	0	0.986879	norminvgauss	0.984275	0.380805	0.959798	genhyperbolic	8.24382e-06	0.261151	0.967944
ATP11C	johnsonsu	3.90308e-32	0	0.986879	norminvgauss	0.984275	0.380805	0.959798	genhyperbolic	8.24382e-06	0.261151	0.967944
SOX3	johnsonsu	3.90308e-32	0	0.986879	norminvgauss	0.984275	0.380805	0.959798	genhyperbolic	8.24382e-06	0.261151	0.967944
FMR1	johnsonsu	3.90308e-32	0	0.986879	norminvgauss	0.984275	0.380805	0.959798	genhyperbolic	8.24382e-06	0.261151	0.967944
AFF2	johnsonsu	3.90308e-32	0	0.986879	norminvgauss	0.984275	0.380805	0.959798	genhyperbolic	8.24382e-06	0.261151	0.967944
IDS	johnsonsu	3.90308e-32	0	0.986879	norminvgauss	0.984275	0.380805	0.959798	genhyperbolic	8.24382e-06	0.261151	0.967944
MAMLD1	johnsonsu	3.90308e-32	0	0.986879	norminvgauss	0.984275	0.380805	0.959798	genhyperbolic	8.24382e-06	0.261151	0.967944
GABRA3	norminvgauss	0.875667	0	0.974461	norminvgauss	0.984275	0.380805	0.959798	levy_l	0.942059	0	0.915122
BGN	johnsonsu	3.90308e-32	0	0.986879	norminvgauss	0.984275	0.380805	0.959798	genhyperbolic	8.24382e-06	0.261151	0.967944
ATP2B3	johnsonsu	3.90308e-32	0	0.986879	norminvgauss	0.984275	0.380805	0.959798	genhyperbolic	8.24382e-06	0.261151	0.967944
CCNQ	johnsonsu	3.90308e-32	0	0.986879	norminvgauss	0.984275	0.380805	0.959798	genhyperbolic	8.24382e-06	0.261151	0.967944
SLC6A8	johnsonsu	3.90308e-32	0	0.986879	norminvgauss	0.984275	0.380805	0.959798	genhyperbolic	8.24382e-06	0.261151	0.967944
BCAP31	johnsonsu	3.90308e-32	0	0.986879	norminvgauss	0.984275	0.380805	0.959798	genhyperbolic	8.24382e-06	0.261151	0.967944
ABCD1	johnsonsu	3.90308e-32	0	0.986879	norminvgauss	0.984275	0.380805	0.959798	genhyperbolic	8.24382e-06	0.261151	0.967944
L1CAM	wrapcauchy	0.682229	0.788763	0.97332	norminvgauss	0.984275	0.380805	0.959798	pearson3	0.9616	0.744346	0.93716
AVPR2	johnsonsu	3.90308e-32	0	0.986879	norminvgauss	0.984275	0.380805	0.959798	burr	0.945829	0.612702	0.95716
RENBP	johnsonsu	3.90308e-32	0	0.986879	norminvgauss	0.984275	0.380805	0.959798	genhyperbolic	8.24382e-06	0.261151	0.967944
MECP2	beta	0.986762	0.413868	0.979281	norminvgauss	0.984275	0.380805	0.959798	pearson3	0.987374	0.520453	0.959372
OPN1LW	johnsonsu	3.90308e-32	0	0.986879	norminvgauss	0.984275	0.380805	0.959798	genhyperbolic	8.24382e-06	0.261151	0.967944
OPN1MW	johnsonsu	3.90308e-32	0	0.986879	norminvgauss	0.984275	0.380805	0.959798	genhyperbolic	8.24382e-06	0.261151	0.967944
FLNA	genpareto	0.967163	0.0618118	0.909092	gennorm	0.978255	0.495269	0.990484	skewcauchy	0.361947	0	0.890918
DNASE1L1	weibull_max	0.989369	0.0920467	0.984547	norminvgauss	0.984275	0.380805	0.959798	johnsonsu	0.915446	0	0.860766
TAFAZZIN	johnsonsu	3.90308e-32	0	0.986879	norminvgauss	0.984275	0.380805	0.959798	genhyperbolic	8.24382e-06	0.261151	0.967944
IKBKG	beta	0.748583	0.716667	0.985221	norminvgauss	0.984275	0.380805	0.959798	genhyperbolic	0.999803	0.647223	0.954949
RAB39B	johnsonsu	3.90308e-32	0	0.986879	norminvgauss	0.984275	0.380805	0.959798	genhyperbolic	8.24382e-06	0.261151	0.967944
TMLHE	johnsonsu	3.90308e-32	0	0.986879	norminvgauss	0.984275	0.380805	0.959798	genhyperbolic	8.24382e-06	0.261151	0.967944
SDF4	ksone	0.88902	0.276891	0.881308	norminvgauss	0.984275	0.380805	0.959798	burr	0.999808	0.143175	0.652992
CASP9	johnsonsu	3.90308e-32	0	0.986879	norminvgauss	0.984275	0.380805	0.959798	genhyperbolic	8.24382e-06	0.261151	0.967944
PLA2G5	levy_l	0.919126	0	0.972542	norminvgauss	0.984275	0.380805	0.959798	nct	0.958892	0.596949	0.984191
POMGNT1	johnsonsu	3.90308e-32	0	0.986879	norminvgauss	0.984275	0.380805	0.959798	genhyperbolic	8.24382e-06	0.261151	0.967944
JAK1	johnsonsu	3.90308e-32	0	0.986879	norminvgauss	0.984275	0.380805	0.959798	genhyperbolic	8.24382e-06	0.261151	0.967944
RPL5	levy_l	0.641448	0	0.940107	norminvgauss	0.984275	0.380805	0.959798	norminvgauss	0.960012	0.276218	0.930834
ARHGAP29	skewcauchy	0.96162	0.875861	0.979085	norminvgauss	0.984275	0.380805	0.959798	lomax	0.960475	0.850909	0.915176
NRAS	johnsonsu	3.90308e-32	0	0.986879	norminvgauss	0.984275	0.380805	0.959798	genhyperbolic	8.24382e-06	0.261151	0.967944
HSD3B2	skewcauchy	0.989717	0	1	norminvgauss	0.984275	0.380805	0.959798	genextreme	0.971457	0.237855	0.935588
GJA5	johnsonsu	3.90308e-32	0	0.986879	norminvgauss	0.984275	0.380805	0.959798	genhyperbolic	8.24382e-06	0.261151	0.967944
POGZ	levy_l	0.694141	0	0.978669	norminvgauss	0.984275	0.380805	0.959798	halflogistic	0.924839	0.895026	0.985436
NAXE	skewcauchy	0.961608	0	0.953591	norminvgauss	0.984275	0.380805	0.959798	trapezoid	0.997191	0	0.950103
NCSTN	johnsonsu	3.90308e-32	0	0.986879	norminvgauss	0.984275	0.380805	0.959798	genhyperbolic	8.24382e-06	0.261151	0.967944
DDR2	johnsonsu	3.90308e-32	0	0.986879	norminvgauss	0.984275	0.380805	0.959798	genhyperbolic	8.24382e-06	0.261151	0.967944
F5	johnsonsu	3.90308e-32	0	0.986879	norminvgauss	0.984275	0.380805	0.959798	genhyperbolic	8.24382e-06	0.261151	0.967944
REN	johnsonsu	3.90308e-32	0	0.986879	norminvgauss	0.984275	0.380805	0.959798	genhyperbolic	8.24382e-06	0.261151	0.967944
IRF6	levy_l	0.994453	0	0.970844	norminvgauss	0.984275	0.380805	0.959798	dweibull	0.952458	0.429245	0.82705
GALNT2	johnsonsu	3.90308e-32	0	0.986879	norminvgauss	0.984275	0.380805	0.959798	genhyperbolic	8.24382e-06	0.261151	0.967944
HNRNPU	beta	0.75004	0.111116	0.983956	norminvgauss	0.984275	0.380805	0.959798	laplace_asymmetric	0.964439	0.702267	0.935359
SOX11	johnsonsu	3.90308e-32	0	0.986879	norminvgauss	0.984275	0.380805	0.959798	genhyperbolic	8.24382e-06	0.261151	0.967944
HAAO	beta	0.913977	0.224876	0.979033	norminvgauss	0.984275	0.380805	0.959798	norminvgauss	0.963007	0	0.720358
NRXN1	johnsonsu	3.90308e-32	0	0.986879	norminvgauss	0.984275	0.380805	0.959798	genhyperbolic	8.24382e-06	0.261151	0.967944
FAM161A	johnsonsu	3.90308e-32	0	0.986879	norminvgauss	0.984275	0.380805	0.959798	genhyperbolic	8.24382e-06	0.261151	0.967944
GFPT1	johnsonsu	3.90308e-32	0	0.986879	norminvgauss	0.984275	0.380805	0.959798	genhyperbolic	8.24382e-06	0.261151	0.967944
LRRTM4	johnsonsu	3.90308e-32	0	0.986879	norminvgauss	0.984275	0.380805	0.959798	genhyperbolic	8.24382e-06	0.261151	0.967944
POLR1A	johnsonsu	3.90308e-32	0	0.986879	norminvgauss	0.984275	0.380805	0.959798	genhyperbolic	8.24382e-06	0.261151	0.967944
CXCR4	johnsonsu	3.90308e-32	0	0.986879	norminvgauss	0.984275	0.380805	0.959798	genhyperbolic	8.24382e-06	0.261151	0.967944
ZEB2	johnsonsb	0.892012	0.326628	0.984551	norminvgauss	0.984275	0.380805	0.959798	norminvgauss	0.862727	0.616732	0.92308
NR4A2	levy_l	0.98606	0	0.978926	norminvgauss	0.984275	0.380805	0.959798	skewcauchy	0.945873	0.395531	1
SCN2A	dgamma	0.922185	0.665827	0.997674	genextreme	0.980526	0.434278	0.834726	pearson3	0.985666	0	0.789133
LRP2	johnsonsu	3.90308e-32	0	0.986879	norminvgauss	0.984275	0.380805	0.959798	genhyperbolic	8.24382e-06	0.261151	0.967944
NCKAP1	levy_l	0.81827	0	0.98493	norminvgauss	0.984275	0.380805	0.959798	johnsonsu	0.989873	0	0.955342
STAT1	johnsonsu	0.904655	0	0.969711	t	0.988358	0.378594	0.846428	skewcauchy	0.965975	0	1
SATB2	levy_l	0.791474	0	0.984452	norminvgauss	0.984275	0.380805	0.959798	beta	0.984573	0.453556	0.941897
UNC80	beta	0.963644	0.0413384	0.978246	norminvgauss	0.984275	0.380805	0.959798	levy_l	0.922168	0	0.936684
BCS1L	johnsonsu	3.90308e-32	0	0.986879	norminvgauss	0.984275	0.380805	0.959798	genhyperbolic	8.24382e-06	0.261151	0.967944
TRNT1	johnsonsu	3.90308e-32	0	0.986879	norminvgauss	0.984275	0.380805	0.959798	skewcauchy	0.985329	0	1
SLC6A1	skewcauchy	0.97679	0.880623	0.984624	norminvgauss	0.984275	0.380805	0.959798	ksone	0.969498	0.586821	0.909365
WNT7A	johnsonsu	3.90308e-32	0	0.986879	norminvgauss	0.984275	0.380805	0.959798	genhyperbolic	8.24382e-06	0.261151	0.967944
ZMYND10	johnsonsu	3.90308e-32	0	0.986879	norminvgauss	0.984275	0.380805	0.959798	genhyperbolic	8.24382e-06	0.261151	0.967944
BAP1	beta	0.984523	0.190296	0.969114	norminvgauss	0.984275	0.380805	0.959798	beta	0.960577	0.209436	0.944809
ROBO2	johnsonsu	3.90308e-32	0	0.986879	norminvgauss	0.984275	0.380805	0.959798	genhyperbolic	8.24382e-06	0.261151	0.967944
PDCD10	gausshyper	0.601341	0.376926	0.984602	norminvgauss	0.984275	0.380805	0.959798	johnsonsu	0.934398	0	0.949813
SERPINI1	johnsonsu	3.90308e-32	0	0.986879	norminvgauss	0.984275	0.380805	0.959798	genhyperbolic	8.24382e-06	0.261151	0.967944
EIF2B5	levy_l	0.948581	0	0.986542	norminvgauss	0.984275	0.380805	0.959798	ksone	0.983481	0.457123	1
PIGG	johnsonsu	3.90308e-32	0	0.986879	norminvgauss	0.984275	0.380805	0.959798	genhyperbolic	8.24382e-06	0.261151	0.967944
UCHL1	johnsonsu	3.90308e-32	0	0.986879	norminvgauss	0.984275	0.380805	0.959798	genhyperbolic	8.24382e-06	0.261151	0.967944
CWH43	johnsonsu	3.90308e-32	0	0.986879	norminvgauss	0.984275	0.380805	0.959798	genhyperbolic	8.24382e-06	0.261151	0.967944
ANTXR2	norminvgauss	0.989851	0.579594	0.985982	norminvgauss	0.984275	0.380805	0.959798	logistic	0.975493	0.104028	0.929205
TET2	johnsonsu	3.90308e-32	0	0.986879	norminvgauss	0.984275	0.380805	0.959798	genhyperbolic	8.24382e-06	0.261151	0.967944
LRBA	johnsonsu	3.90308e-32	0	0.986879	norminvgauss	0.984275	0.380805	0.959798	genhyperbolic	8.24382e-06	0.261151	0.967944
GUCY1A1	johnsonsu	3.90308e-32	0	0.986879	norminvgauss	0.984275	0.380805	0.959798	genhyperbolic	8.24382e-06	0.261151	0.967944
FYB1	johnsonsu	3.90308e-32	0	0.986879	norminvgauss	0.984275	0.380805	0.959798	genhyperbolic	8.24382e-06	0.261151	0.967944
[truncated: 154 more rows]

## Sheet: Table S8
Feature	SHAP
ConsScore	1.91226
VEST4_score	0.968601
S_DDG[SEQ]	0.777721
Dominant_probability	0.643339
hgmd_mutcount	0.504158
Consequence_first	0.471606
GerpS	0.434882
verPhyloP	0.434818
Number_of_paralogs	0.366722
AF_confidence	0.316464
CADD_raw	0.30355
denovo_Zscore	0.285916
Conservation	0.246103
Clarks_distance	0.244894
mamPhyloP	0.242605
MSC_95CI	0.224327
M_CAP_score	0.203811
ProteinLengthChange	0.199733
Recessive_probability	0.191559
priPhCons	0.18393
Protein_dom	0.183369
MVP_score	0.180212
cHmm_E15	0.179516
ppi_combined_24	0.173151
gtex_Pituitary	0.162585
STABILITY[SEQ]	0.156086
ppi_combined_36	0.153862
gtex_Spleen	0.150876
CDS_len	0.143035
s_het	0.141778
ppi_combined_53	0.13929
phyloP100way_vertebrate	0.136581
ANCHOR2	0.133293
ppi_combined_47	0.132164
gtex_Heart_-_Left_Ventricle	0.129353
ppi_combined_63	0.12891
num_interactions	0.127926
ppi_combined_61	0.121694
gnom_mutcount	0.120901
GerpRS	0.120593
Indispensability_score	0.119486
gtex_Adrenal_Gland	0.116214
ppi_combined_12	0.115018
ppi_combined_15	0.113671
Grantham	0.113469
ppi_combined_55	0.111767
cHmm_E4	0.111354
ppi_combined_51	0.111082
fathmm_XF_coding_score	0.110961
verPhCons	0.110759
ppi_combined_20	0.109942
ppi_combined_25	0.107021
Rare10000bp	0.106836
AF_Relative_ASA	0.106802
ppi_combined_28	0.103214
RSA_Zfit	0.102846
MaxEntScan_diff	0.101362
mamPhCons	0.0997657
MMseq2_conservation_score_aa_window_3_prev	0.0989603
ppi_combined_31	0.0988478
gtex_Whole_Blood	0.0975098
polyphen_nobs	0.0972148
IUPRED2	0.0966532
gtex_Esophagus_-_Mucosa	0.0963832
EncodeH3K9ac-max	0.0948084
ppi_combined_23	0.0942568
ppi_combined_0	0.0926371
gtex_Vagina	0.0924639
ppi_combined_50	0.0914966
ppi_combined_27	0.0910614
ppi_combined_46	0.0883673
DisoDNAscore_aa_window_15_prev	0.0879477
cHmm_E7	0.0846041
EncodeH3K79me2-max	0.0840234
ppi_combined_56	0.0838586
GERPplus_plus_RS	0.0830218
Freq10000bp	0.0820886
CpG	0.0820496
gtex_Brain_-_Spinal_cord_(cervical_c-1)	0.0805566
Selective_pressure	0.0793459
GC	0.078403
EncodeH3K27me3-max	0.078199
ppi_combined_22	0.0771733
ppi_combined_16	0.0755542
minDistTSE	0.0750623
EncodeH3K27ac-max	0.0748305
phyloP17way_primate	0.0742972
GM12878_fitCons_score	0.0714155
ppi_combined_38	0.0707914
LRT_score	0.0704656
haplo_imputed	0.0701099
ppi_combined_57	0.069621
Sngl100bp	0.0692972
PSIPRED_helix_aa_window_3_next	0.0686857
ppi_combined_19	0.0681876
MPC_score	0.0681353
ppi_combined_58	0.0677909
ppi_combined_4	0.0668531
EncodeH3K4me1-sum	0.0657595
fathmm_MKL_coding_score	0.0655217
GerpN	0.0651507
ppi_combined_11	0.0650677
gtex_Cervix_-_Endocervix	0.0646304
ppi_combined_33	0.063147
ppi_combined_14	0.0629962
rel_cDNA_pos	0.0627155
NearestExonJB_distance	0.0617994
gtex_Lung	0.0613238
gtex_Muscle_-_Skeletal	0.0597214
GERPplus_plus_NR	0.0585451
haplo	0.0582674
EncodeH3K4me3-max	0.0568174
gtex_Cells_-_EBV-transformed_lymphocytes	0.0564953
Ex	0.0563801
gtex_Testis	0.0560379
ppi_combined_43	0.0555746
EncodeH3K9ac-sum	0.0554412
ppi_combined_52	0.0549198
ppi_combined_13	0.0536879
MMSp_exon	0.0535916
EncodetotalRNA-sum	0.0532584
gtex_Skin_-_Sun_Exposed_(Lower_leg)	0.0522267
HEME_binding_gbind	0.051957
RVIS	0.0519285
polyphen_idpmax	0.0511649
MoRFchibiScore_aa_window_3_prev	0.0508839
bStatistic_y	0.0505296
ASAquick_rawscore_aa	0.0503425
DRNApredDNAscore_aa_window_15_prev	0.0499699
gtex_Skin_-_Not_Sun_Exposed_(Suprapubic)	0.0497643
ppi_combined_54	0.0494559
GDI	0.0491103
ppi_combined_62	0.0482821
MoRFchibiScore_aa_window_15_next	0.0480503
FATHMM_score	0.0477558
ppi_combined_45	0.0469336
EncodetotalRNA-max	0.0464513
DisoDNAscore_aa_window_8_next	0.0460227
EncodeH3K4me1-max	0.0458924
PSIPRED_strand_aa_window_15_prev	0.0457326
ASA	0.0453722
1000Gp3_AF	0.0447761
ppi_combined_7	0.0443333
EncodeH2AFZ-max	0.0442176
gtex_Nerve_-_Tibial	0.0441731
ASAquick_normscore_aa_window_15_next	0.0436966
UK10K_AF	0.0435956
DisoPROscore_aa_window_15_next	0.0432692
ppi_combined_18	0.0431964
SpliceAI-don-loss	0.0429677
gtex_Brain_-_Putamen_(basal_ganglia)	0.0429464
Sngl10000bp	0.0429451
PSIPRED_strand_aa_window_15_next	0.042573
SCRIBERscore_aa_window_3_next	0.0424577
DFLpredScore_aa_window_15_next	0.0420403
HGMD2003	0.0420189
ppi_combined_39	0.0419215
ppi_combined_1	0.0418193
Polarity	0.041682
EncodeH3K79me2-sum	0.0409943
SCRIBERscore_aa_window_15_prev	0.0406105
ppi_combined_32	0.0404241
ppi_combined_29	0.0403653
DisoPROscore_aa_window_3_next	0.040065
PSIPRED_helix_aa_window_8_prev	0.0400523
H1_hESC_fitCons_score	0.0398145
gtex_Adipose_-_Visceral_(Omentum)	0.0392063
gtex_Esophagus_-_Gastroesophageal_Junction	0.0387223
S_DDG[3D]	0.0385066
minDistTSS	0.0384906
ppi_combined_49	0.0384801
SpliceAI-don-gain	0.0381557
DFLpredScore_aa_window_15_prev	0.0380039
SpliceAI-acc-loss	0.0379491
DisoRNAscore_aa_window_15_next	0.0370957
gtex_Brain_-_Caudate_(basal_ganglia)	0.0368937
priPhyloP	0.0368727
RSA	0.0366043
DisoPROscore_aa	0.0365316
rf_score	0.0359388
NearestExonJB_len	0.0353695
gtex_Cells_-_Cultured_fibroblasts	0.0353553
PSIPRED_helix_aa_window_15_next	0.0353364
EncodeH3K4me2-sum	0.0350621
gtex_Small_Intestine_-_Terminal_Ileum	0.0349979
DRNApredDNAscore_aa_window_8_prev	0.0349532
gtex_Pancreas	0.0348701
ppi_combined_44	0.0348533
gtex_Brain_-_Cerebellar_Hemisphere	0.0346284
ppi_combined_41	0.0343372
VB	0.0343297
MoRFchibiScore_aa_window_15_prev	0.0341372
PSIPRED_helix_aa_window_3_prev	0.0337245
ppi_combined_42	0.033522
gtex_Colon_-_Transverse	0.033287
MMseq2_conservation_level_aa_window_8_prev	0.0332433
EncodeH3K36me3-max	0.033231
gtex_Brain_-_Cerebellum	0.0332132
DFLpredScore_aa	0.0328824
ASAquick_rawscore_aa_window_3_next	0.0325452
Condel_score	0.0325248
ASAquick_normscore_aa_window_15_prev	0.0323106
ASAquick_rawscore_aa_window_3_prev	0.0319875
SIFT_score	0.031736
Hydrophobicity	0.0314018
SiPhy_29way_logOdds	0.0313019
phastCons100way_vertebrate	0.0311837
DRNApredRNAscore_aa_window_15_next	0.0311325
EncodeH3K27ac-sum	0.0310538
A3D_SCORE	0.0310078
gtex_Uterus	0.0309057
ppi_combined_60	0.0308316
Charge	0.0307922
EncodeH3K9me3-sum	0.0306397
gtex_Esophagus_-_Muscularis	0.0302074
ppi_combined_6	0.0301631
Volume	0.0297037
integrated_fitCons_score	0.0296553
ppi_combined_37	0.0293884
COSMICvsHAPMAP	0.0293517
EncodeH3K4me3-sum	0.0293149
EncodeH4K20me1-sum	0.0292866
distance_com	0.0289824
GenoCanyon_score	0.0288879
PSIPRED_helix_aa_window_15_prev	0.0284367
COSMIC	0.0281347
cHmm_E8	0.0278457
SCRIBERscore_aa	0.0277512
cHmm_E21	0.0276566
RemapOverlapCL	0.0275545
gtex_Colon_-_Sigmoid	0.0274491
MaxEntScan_alt	0.0273473
gtex_Breast_-_Mammary_Tissue	0.0273198
cHmm_E24	0.0270584
Dist2Mutation	0.0269247
DisoDNAscore_aa_window_15_next	0.0267838
polyphen_idqmin	0.0267016
EncodeH3K9me3-max	0.0264015
gtex_Artery_-_Aorta	0.0262981
ppi_combined_17	0.0261178
EncodeH3K27me3-sum	0.0260237
gtex_Heart_-_Atrial_Appendage	0.0260178
gtex_Kidney_-_Medulla	0.0258662
gtex_Liver	0.0257168
PROVEAN_score	0.0255804
DisoPROscore_aa_window_8_next	0.0253985
gtex_Adipose_-_Subcutaneous	0.0253498
gtex_Ovary	0.0252541
gtex_Brain_-_Nucleus_accumbens_(basal_ganglia)	0.0250661
MutationTaster_score	0.0249754
ppi_combined_2	0.0249291
DFLpredScore_aa_window_8_next	0.0249174
MMseq2_conservation_score_aa_window_8_prev	0.0248127
EncodeH4K20me1-max	0.0247997
DisoPROscore_aa_window_15_prev	0.0246857
MutationAssessor_score	0.0246567
gtex_Brain_-_Hypothalamus	0.0244993
DFLpredScore_aa_window_8_prev	0.0243738
DisoPROscore_aa_window_3_prev	0.0243734
DFLpredScore_aa_window_3_next	0.0243512
ppi_combined_34	0.0242775
Mg2+_binding_gbind	0.0238768
MMseq2_conservation_level_aa_window_3_prev	0.0238512
ppi_combined_9	0.0238511
polyphen_normasa	0.0237945
JM	0.0237904
EncodeH2AFZ-sum	0.0234567
EncodeH3K4me2-max	0.0232479
ppi_combined_48	0.0230193
LIST_S2_score	0.0228024
ppi_combined_59	0.0227836
gtex_Brain_-_Substantia_nigra	0.02264
phastCons30way_mammalian	0.0224559
phastCons17way_primate	0.0224557
gtex_Thyroid	0.0222777
DRNApredDNAscore_aa	0.0220008
n_contacts	0.0213531
MMSp_donor	0.0212871
MoRFchibiScore_aa_window_8_next	0.0211967
DNA_binding_gbind	0.0209423
gtex_Brain_-_Cortex	0.0209202
gtex_Artery_-_Tibial	0.0207315
gtex_Minor_Salivary_Gland	0.0205742
ASAquick_rawscore_aa_window_15_next	0.0205173
COSMICvsSWISSPROT	0.0204548
ASAquick_normscore_aa_window_8_next	0.0201759
DRNApredDNAscore_aa_window_3_prev	0.0200604
TSSDistance	0.0198651
EnsembleRegulatoryFeature	0.0196783
SCRIBERscore_aa_window_15_next	0.0195951
PSIPRED_helix_aa	0.0195068
gtex_Kidney_-_Cortex	0.0194618
DisoRNAscore_aa_window_8_next	0.0194352
ASAquick_normscore_aa_window_8_prev	0.0192911
ASAquick_rawscore_aa_window_8_prev	0.0192549
MoRFchibiScore_aa_window_3_next	0.0191543
PAM250	0.0189791
cHmm_E20	0.0189757
ASAquick_normscore_aa_window_3_next	0.0189468
Sngl1000bp	0.0188523
ppi_combined_21	0.0188154
DRNApredRNAscore_aa_window_15_prev	0.0186694
concavity_score	0.0186675
DisoRNAscore_aa_window_3_prev	0.018366
ppi_combined_30	0.0182477
ppi_combined_10	0.0180223
DRNApredDNAscore_aa_window_15_next	0.0179941
polyphen_bfact	0.017858
DRNApredRNAscore_aa_window_3_next	0.0178374
gtex_Brain_-_Hippocampus	0.0175785
DRNApredRNAscore_aa_window_8_prev	0.0172863
Transition	0.0172318
DisoRNAscore_aa_window_8_prev	0.017085
ppi_combined_8	0.0170362
polyphen_score1	0.016927
ppi_combined_35	0.0166401
EncodeDNase-sum	0.0164747
ppi_combined_40	0.0163309
gtex_Cervix_-_Ectocervix	0.0162201
RemapOverlapTF	0.0161768
Freq1000bp	0.0161589
gtex_Bladder	0.0160427
MMseq2_conservation_score_aa_window_3_next	0.0157481
gtex_Artery_-_Coronary	0.0157249
HUVEC_fitCons_score	0.0157191
ATP_binding_gbind	0.0156524
DRNApredDNAscore_aa_window_8_next	0.0153975
MoRFchibiScore_aa	0.0153571
ppi_combined_26	0.0153325
BLOSUM62	0.0152872
SCRIBERscore_aa_window_3_prev	0.0152499
MMseq2_conservation_score_aa_window_15_next	0.0149768
Rare1000bp	0.0149632
DRNApredDNAscore_aa_window_3_next	0.0149281
MMseq2_conservation_score_aa_window_15_prev	0.0148419
DisoPROscore_aa_window_8_prev	0.0147712
MMseq2_conservation_score_aa	0.0147295
isHomomultimer	0.0146308
DisoDNAscore_aa_window_8_prev	0.0143973
HAPMAP	0.0143688
PSIPRED_strand_aa_window_8_prev	0.0143553
ppi_combined_5	0.0143045
phyloP30way_mammalian	0.0141682
DisoRNAscore_aa_window_3_next	0.0136367
ASAquick_normscore_aa_window_3_prev	0.0136057
EncodeH3K36me3-sum	0.0135771
DRNApredRNAscore_aa	0.0135488
SCRIBERscore_aa_window_8_prev	0.0133104
SCRIBERscore_aa_window_8_next	0.0132445
PSIPRED_strand_aa_window_3_next	0.0131485
rel_CDS_pos	0.0128593
ASAquick_rawscore_aa_window_15_prev	0.0128172
DRNApredRNAscore_aa_window_3_prev	0.0127347
EncodeDNase-max	0.0126389
gtex_Brain_-_Anterior_cingulate_cortex_(BA24)	0.0125824
DRNApredRNAscore_aa_window_8_next	0.0125092
DisoRNAscore_aa	0.0124985
gtex_Brain_-_Frontal_Cortex_(BA9)	0.0122953
Ca2+_binding_gbind	0.0121503
gtex_Stomach	0.0119745
cHmm_E11	0.011307
MMSp_acceptor	0.0112059
DisoDNAscore_aa_window_3_next	0.0111143
MMseq2_conservation_level_aa_window_15_prev	0.011098
ASAquick_normscore_aa	0.0110614
DisoRNAscore_aa_window_15_prev	0.0108809
PSIPRED_strand_aa_window_3_prev	0.0107986
Rare100bp	0.0107043
Dst2Splice	0.0105989
PHOSPHORYLATION	0.0105561
ppi_combined_3	0.0104872
cHmm_E23	0.0104372
REGION_DESCRIPTION	0.0103107
polyphen_dprop	0.0102329
polyphen_score2	0.010206
gtex_Fallopian_Tube	0.0101595
dbscSNV-rf_score	0.0101281
RNA_binding_gbind	0.0101215
MMseq2_conservation_level_aa_window_8_next	0.00986363
PSIPRED_helix_aa_window_8_next	0.00977558
MMseq2_conservation_score_aa_window_8_next	0.00970065
cHmm_E6	0.0096807
PSIPRED_strand_aa	0.00940451
gtex_Brain_-_Amygdala	0.009366
DFLpredScore_aa_window_3_prev	0.00929973
DisoDNAscore_aa_window_3_prev	0.00908356
PSIPRED_strand_aa_window_8_next	0.00898435
cHmm_E3	0.00894368
MoRFchibiScore_aa_window_8_prev	0.00876265
polyphen_dscore	0.00869938
MMseq2_conservation_level_aa_window_3_next	0.00854935
gnomsingle_mutcount	0.00843657
polyphen_idpsnp	0.00837268
MMseq2_conservation_level_aa_window_15_next	0.00834703
gtex_Prostate	0.00824739
AF_dssp_secondary_structure	0.00724232
DisoDNAscore_aa	0.00690983
rel_prot_pos	0.00681565
cHmm_E19	0.00581489
ASAquick_rawscore_aa_window_8_next	0.0056828
polyphen_dvol	0.00561264
cHmm_E22	0.00537539
ada_score	0.0053296
MaxEntScan_ref	0.00490564
SpliceAI-acc-gain	0.00487404
cHmm_E10	0.00469072
REGION	0.00442426
ACETYLATION	0.00419062
cHmm_E9	0.00318703
cHmm_E12	0.00294517
Freq100bp	0.00291159
MOD_RES	0.00268987
cHmm_E17	0.0025261
UBIQUITINATION	0.00242669
MMseq2_conservation_level_aa	0.00238992
STABILITY[3D]	0.00222776
cHmm_E25	0.00221133
MMSp_acceptorIntron	0.00212987
dbscSNV-ada_score	0.00200529
cHmm_E1	0.00179411
Mn2+_binding_gbind	0.00176719
mirSVR-E	0.00174241
mirSVR-Score	0.00150801
NMD	0.00131772
cHmm_E2	0.00114778
cHmm_E13	0.00112061
cHmm_E14	0.00107572
cHmm_E18	0.00100542
S-NITROSYLATION	0.00099809
cHmm_E5	0.000946072
GerpRSpval	0.000915122
mirSVR-Aln	0.000913358
INTERACTION_REGION	0.000598675
SignalP_score_aa_window_15_next	0.000584235
motifDist	0.000568458
polyphen_mindint	0.000557088
MMSp_donorIntron	0.000547425
cHmm_E16	0.000516954
METHYLATION	0.000426482
Dst2SplType	0.000397931
BIOTYPE	0.000393582
SignalP_score_aa_window_15_prev	0.000390894
SignalP_score_aa_window_8_next	0.000356264
SignalP_score_aa_window_8_prev	0.000317136
motifEScoreChng	0.00028794
polyphen_avenint	0.000259034
SignalP_score_aa_window_3_next	0.000251772
SignalP_score_aa_window_3_prev	0.000181005
REQUIRED_FOR_INTER	0.000178443
MYRISTOYLATION	9.25372e-05
O-GLYCOSYLATION	6.93954e-05
motifECount	6.06893e-05
polyphen_mindhet	4.99889e-05
motifEHIPos	4.40136e-05
polyphen_mindsit	3.20445e-05
PTM	2.98025e-05
SignalP_score_aa	2.3636e-05
SUMOYLATION	2.35345e-05
polyphen_avenhet	1.02753e-05
Acetylation	4.1654e-06
polyphen_avensit	1.41198e-06
targetScan	0
tOverlapMotifs	0
N-GLYCOSYLATION	0
Phosphorylation	0
LINSIGHT	0
Ubiquitination	0
Glycosylation	0
C-GLYCOSYLATION	0
S-GLYCOSYLATION	0
polyphen_hbonds	0
MOD_RES_DESCRIPTION	0
Methylation	0

## Sheet: Table S9
Phecode	Description	Variant_category	Gene	CHROM	POS	ID	REF	ALT	A1	CASE_NON_A1_CT	CASE_HET_A1_CT	CASE_HOM_A1_CT	CTRL_NON_A1_CT	CTRL_HET_A1_CT	CTRL_HOM_A1_CT	TEST	OBS_CT	OR	LOG(OR)_SE	L95	U95	Z_STAT	P
250.1	Type 1 diabetes	predicted_GOF	PTPN22	1	113834946	1:113834946:A:G	G	A	A	384	68	3	17799	1663	59	ADD	19976	1.7825	0.125456	1.39393	2.27938	4.60732	4.07893e-06
282	Hereditary hemolytic anemias	predicted_neutral	HBB	11	5226561	11:5226561:C:G	G	C	C	218	58	8	13988	6006	833	ADD	21111	0.776676	0.127156	0.605347	0.996496	-1.98757	0.046859
282.5	Sickle cell anemia	predicted_neutral	HBB	11	5226561	11:5226561:C:G	G	C	C	124	16	0	13988	6006	833	ADD	20967	0.382192	0.249615	0.23432	0.623381	-3.85327	0.000116549
282	Hereditary hemolytic anemias	predicted_LOF	HBB	11	5226943	11:5226943:C:T	C	T	T	281	3	0	20810	18	0	ADD	21112	14.8406	0.640122	4.23233	52.0386	4.21384	2.51069e-05
282	Hereditary hemolytic anemias	known_LOF	HBB	11	5227002	11:5227002:T:A	T	A	A	154	100	30	20237	580	3	ADD	21104	16.3993	0.129955	12.7118	21.1564	21.5246	9.1541e-103
282.5	Sickle cell anemia	known_LOF	HBB	11	5227002	11:5227002:T:A	T	A	A	13	97	30	20237	580	3	ADD	20960	115.927	0.271912	68.0352	197.532	17.4798	2.04308e-68
282	Hereditary hemolytic anemias	predicted_LOF	HBB	11	5227003	11:5227003:C:T	C	T	T	262	19	2	20689	137	1	ADD	21110	5.62608	0.233097	3.56281	8.88421	7.41069	1.2564e-13
282.5	Sickle cell anemia	predicted_LOF	HBB	11	5227003	11:5227003:C:T	C	T	T	127	11	2	20689	137	1	ADD	20967	6.59683	0.283416	3.78522	11.4969	6.6566	2.80228e-11
555.1	Regional enteritis	predicted_GOF	LRRK2	12	40346884	12:40346884:A:G	A	G	G	326	37	2	20354	704	17	ADD	21440	2.33676	0.167869	1.68161	3.24717	5.05613	4.27851e-07
290.1	Dementias	predicted_LOF	PSEN1	14	73192712	14:73192712:G:C	G	C	C	655	10	0	25622	33	0	ADD	26320	17.248	0.465854	6.92153	42.9807	6.11284	9.78717e-10
290.1	Dementias	predicted_neutral	PSEN1	14	73206470	14:73206470:A:G	A	G	G	648	16	0	25090	558	3	ADD	26315	1.04812	0.273797	0.61285	1.79253	0.171646	0.863715
270.33	Amyloidosis	predicted_neutral	TTR	18	31592902	18:31592902:G:A	G	A	A	52	5	0	25028	1890	52	ADD	27027	1.17297	0.421678	0.513279	2.68052	0.378342	0.705177
270.33	Amyloidosis	predicted_LOF	TTR	18	31595247	18:31595247:C:A	C	A	A	55	2	0	26917	53	0	ADD	27027	10.3376	0.687822	2.68501	39.8011	3.39592	0.000683976
270.33	Amyloidosis	predicted_LOF	TTR	18	31598647	18:31598647:C:T	C	T	T	56	1	0	26920	50	0	ADD	27027	14.5065	0.83867	2.80341	75.0654	3.1891	0.00142719
270.33	Amyloidosis	known_LOF	TTR	18	31598655	18:31598655:G:A	G	A	A	49	8	0	26654	315	0	ADD	27026	29.8757	0.438233	12.6559	70.5251	7.75169	9.06804e-15
275.1	Disorders of iron metabolism	predicted_neutral	HFE	6	26087458	6:26087458:G:C	G	C	C	60	0	0	27552	25	0	ADD	27637	6.52444	1.43407	0.392516	108.45	1.30785	0.190924
275.1	Disorders of iron metabolism	predicted_LOF	HFE	6	26090951	6:26090951:C:G	C	G	G	41	13	6	22801	4443	333	ADD	27637	2.12111	0.21768	1.38444	3.24977	3.45433	0.000551652
275.1	Disorders of iron metabolism	predicted_LOF	HFE	6	26090957	6:26090957:A:T	A	T	T	59	1	0	27267	310	0	ADD	27637	1.50673	0.807816	0.309329	7.3392	0.507466	0.611828
275.1	Disorders of iron metabolism	predicted_LOF	HFE	6	26092913	6:26092913:G:A	G	A	A	46	6	8	26396	1158	23	ADD	27637	6.79995	0.250154	4.16461	11.1029	7.66296	1.81702e-14
275.1	Disorders of iron metabolism	predicted_neutral	HFE	6	26092952	6:26092952:T:C	T	C	C	60	0	0	27524	52	1	ADD	27637	4.74093	1.12835	0.519286	43.2834	1.37921	0.167831
200	Myeloproliferative disease	predicted_GOF	JAK2	9	5073770	9:5073770:G:T	G	T	T	99	11	1	28702	21	0	ADD	28834	88.2078	0.396398	40.5595	191.832	11.301	1.29736e-29

## Sheet: Table S10
Phecode	Description	Variant_category	Gene	CHROM	POS	ID	REF	ALT	A1	CASE_NON_A1_CT	CASE_HET_A1_CT	CASE_HOM_A1_CT	CTRL_NON_A1_CT	CTRL_HET_A1_CT	CTRL_HOM_A1_CT	TEST	OBS_CT	OR	LOG(OR)_SE	L95	U95	Z_STAT	P
250.1	Type 1 diabetes	endocrine/metabolic	predicted_GOF	PTPN22	1	113834946	1:113834946:A:G	A	G	A	154	24	3	9299	785	25	ADD	10290	1.94629	0.195063	1.32791	2.85263	3.4139	0.000640411
282	Hereditary hemolytic anemias	hematopoietic	predicted_LOF	HBB	11	5227003	11:5227003:C:T	C	T	T	86	7	0	11597	71	0	ADD	11761	8.37569	0.417916	3.69224	18.9999	5.08556	3.66549e-07
555.1	Regional enteritis	digestive	predicted_GOF	LRRK2	12	40346884	12:40346884:A:G	A	G	G	219	23	2	10107	342	8	ADD	10701	2.11539	0.20811	1.40685	3.18079	3.60021	0.000317961
200	Myeloproliferative disease	neoplasms	predicted_GOF	JAK2	9	5073770	9:5073770:G:T	G	T	T	36	8	0	14433	4	0	ADD	14481	450.23	0.723268	109.091	1858.15	8.44743	2.97777e-17
275.1	Disorders of iron metabolism	hematopoietic	predicted_LOF	HFE	6	26092913	6:26092913:G:A	G	A	A	22	6	6	13439	570	11	ADD	14054	12.1727	0.297441	6.79521	21.8056	8.40232	4.37746e-17
